# Supplementary material for: Sex differences in the physiological response to acute anterior cruciate ligament overuse
Source: J Physiol. 2025 Oct 29;604(1):297–316. doi: 10.1113/JP289078 (PMC12783977; doi:10.1113/JP289078)
Supplement: Supplementary file 2 — Supplemental File 1 [file TJP-604-297-s002.xlsx]

## Sheet: 24hrs Post-Injury DEGs by FDR
24hr Females					24hr Males
Gene	Log2FC	P-Value	FDR		Gene	Log2FC	P-Value	FDR
Kera	-5.18148	2.25666e-60	3.02505e-56		Cxcl3	14.6566	4.96256e-36	7.31432e-32
Timp1	3.14827	1.1257e-50	7.545e-47		Nt5dc2	3.72153	5.76582e-30	4.24912e-26
Pamr1	-4.32975	4.57257e-46	2.04318e-42		Pdpn	3.61042	2.70641e-28	1.32966e-24
Sepp1	-3.30225	1.85256e-45	6.2084e-42		Clec4d	6.17671	7.30893e-28	2.69316e-24
Clec3b	-4.23247	4.17875e-44	1.12032e-40		Mmp3	4.98212	5.20224e-26	1.53352e-22
Mmp3	3.26751	1.55651e-41	3.4775e-38		Cd300lf	13.0347	2.74635e-24	6.7464e-21
Ecm2	-3.54537	5.21046e-41	9.97803e-38		Clec3b	-5.04357	8.46864e-24	1.78313e-20
Il1b	10.0291	7.6129e-38	1.27564e-34		Serping1	-3.15253	1.10496e-23	2.03575e-20
Thbs1	-3.2204	9.34872e-38	1.39244e-34		Uox	11.9173	1.68255e-21	2.75545e-18
Igfbp5	-2.86265	3.96927e-37	5.3208e-34		Cks2	3.69055	4.90512e-21	7.22966e-18
Cilp2	-3.67302	1.50845e-35	1.83825e-32		Ephx1	-3.60895	2.37418e-19	3.18119e-16
Il1rl1	5.08497	1.71186e-34	1.91228e-31		Ier3	2.98778	4.54733e-19	5.58526e-16
Htra4	-2.76684	2.51747e-31	2.5959e-28		Ms4a6d	3.45891	8.11295e-19	9.19821e-16
Scara3	-2.4801	3.52133e-31	3.37167e-28		Glrx	2.41292	8.8227e-19	9.28842e-16
Top2a	4.15481	1.91639e-30	1.71261e-27		Dmp1	6.73821	1.3872e-18	1.28766e-15
Ephx1	-3.58056	6.75829e-30	5.66218e-27		Mettl7a1	-3.43956	1.39782e-18	1.28766e-15
Inhba	2.89251	1.54312e-29	1.21679e-26		Cd14	2.50069	1.95597e-18	1.60162e-15
Igfbp3	3.91535	6.65997e-29	4.95983e-26		Gstm1	-3.22912	1.86267e-18	1.60162e-15
Mettl7a1	-3.00308	9.30027e-29	6.56159e-26		Akr1b8	3.07766	1.82973e-17	1.34842e-14
Fibin	-2.94939	5.14295e-28	3.44706e-25		Gas6	-3.03053	1.79267e-17	1.34842e-14
Mcm5	3.0431	6.2259e-28	3.9742e-25		Il11	5.70131	1.9643e-17	1.37866e-14
Nrep	-2.75501	8.74752e-28	5.33002e-25		Lilrb4a	3.68779	1.00832e-16	6.75531e-14
Uts2r	-4.012	2.83558e-27	1.65265e-24		Mif	2.2797	1.06959e-16	6.85421e-14
Lepr	-4.47863	5.82688e-27	3.25456e-24		Msr1	4.06793	1.12753e-16	6.92444e-14
D17H6S56E-5	3.51396	3.45585e-26	1.85303e-23		Cxcl5	13.6984	1.18423e-16	6.98177e-14
Nnat	-12.9779	4.19233e-26	2.16147e-23		Pamr1	-6.19507	3.23626e-15	1.83459e-12
Gstm1	-2.82503	1.93202e-25	9.59214e-23		Fxyd1	-2.68099	3.83424e-15	2.09307e-12
Ppl	-4.18888	2.09701e-25	1.00394e-22		Tnc	4.04211	4.92226e-15	2.59104e-12
Prc1	4.12683	5.70956e-25	2.6392e-22		Ddx39	2.12023	6.71364e-15	3.27202e-12
Cfh	-2.25455	2.70281e-24	1.2077e-21		Nme1	1.89712	6.88193e-15	3.27202e-12
Gas6	-2.6424	4.50784e-24	1.94928e-21		Nrep	-3.59925	6.6609e-15	3.27202e-12
Uhrf1	3.62454	8.13341e-24	3.40713e-21		Hmox1	3.11408	1.26778e-14	5.80693e-12
Nt5dc2	2.92396	9.77215e-24	3.96956e-21		Fam124a	-2.93809	1.30015e-14	5.80693e-12
Ccl6	2.76187	1.33422e-22	5.26035e-20		Smpdl3a	-2.07068	2.2985e-14	9.96401e-12
Chst5	-3.08418	2.36156e-22	9.04479e-20		Plaur	3.36911	3.05354e-14	1.28589e-11
Akr1b8	2.51698	2.94561e-22	1.06718e-19		Layn	3.36788	3.81308e-14	1.56114e-11
Cst3	-2.01196	2.92427e-22	1.06718e-19		Mcm5	3.45099	4.30413e-14	1.71455e-11
Fxyd1	-2.52259	5.33e-22	1.88023e-19		Ly6c1	-2.36649	4.94497e-14	1.918e-11
Gpr35	10.3359	8.21486e-22	2.82359e-19		Rnase4	-1.88295	8.1593e-14	3.08359e-11
Gas1	-2.52594	1.35703e-21	4.54776e-19		Exo1	11.6165	9.71679e-14	3.58039e-11
Serping1	-2.47626	1.53444e-21	5.01686e-19		Zbtb20	-1.98163	1.29716e-13	4.66315e-11
Aff3	-2.38199	2.77707e-21	8.86347e-19		Tk1	4.71928	1.35579e-13	4.75784e-11
Chil1	2.30973	5.11783e-21	1.59546e-18		Tubb6	2.05475	2.01914e-13	6.92096e-11
Ogn	-3.7398	5.76122e-21	1.75521e-18		Shank2	-11.7786	2.56517e-13	8.59273e-11
Angptl4	2.55285	1.08898e-20	3.24396e-18		E2f1	2.36519	3.19571e-13	1.0467e-10
Tnxb	-2.23713	2.91095e-20	8.4829e-18		Tuba1c	2.116	4.14808e-13	1.3291e-10
Dbp	-2.22775	4.09506e-20	1.16796e-17		Mturn	-3.25478	5.88784e-13	1.8464e-10
Mn1	-2.54076	5.34369e-20	1.49234e-17		Pla2g4a	3.59748	7.48176e-13	2.29737e-10
Tk1	4.11559	8.2944e-20	2.26911e-17		Cdc20	3.8779	8.94245e-13	2.61292e-10
Vit	-2.41439	9.19627e-20	2.46552e-17		Pak1	2.77132	9.04125e-13	2.61292e-10
Dkk3	-2.35468	1.05209e-19	2.76534e-17		Ccnd1	2.37446	8.76105e-13	2.61292e-10
Pdpn	2.60056	2.70339e-19	6.96902e-17		Tcf19	3.01436	1.05872e-12	2.94423e-10
Pla2g5	-3.58696	2.86621e-19	7.1151e-17		Heg1	-3.16651	1.05637e-12	2.94423e-10
Serpinb7	-5.27813	2.8546e-19	7.1151e-17		Ccdc80	-2.18948	1.18547e-12	3.23568e-10
Shisa2	-2.29689	2.94584e-19	7.17981e-17		Ramp2	-2.3796	1.33443e-12	3.57603e-10
Slco2a1	3.08193	3.2139e-19	7.69327e-17		Uts2r	-5.82271	1.46319e-12	3.85106e-10
Igfbp6	-2.67297	4.79342e-19	1.10786e-16		Hmga2	4.70263	1.5187e-12	3.92703e-10
4933400C23Rik	-4.40257	4.77353e-19	1.10786e-16		Ogn	-4.16736	1.93244e-12	4.91072e-10
Tm4sf1	2.20538	6.78996e-19	1.51699e-16		9430020K01Rik	-2.07738	2.14113e-12	5.34883e-10
Tmem255b	-3.57582	6.75331e-19	1.51699e-16		Phlda1	1.97618	2.39106e-12	5.87365e-10
Cilp	-2.51931	7.47865e-19	1.64346e-16		Cdt1	2.59841	2.73809e-12	6.61586e-10
Islr	-2.43438	8.81501e-19	1.90589e-16		Prss22	11.2672	3.30709e-12	7.8618e-10
E2f1	3.27725	9.80053e-19	2.08533e-16		Angptl7	-6.71407	3.59485e-12	8.41025e-10
Abi3bp	-2.47461	1.35835e-18	2.8451e-16		Gsr	1.90031	4.39308e-12	1.01171e-09
Smpdl3a	-1.99187	1.7156e-18	3.5381e-16		Aprt	2.1319	6.0209e-12	1.36526e-09
Boc	-2.33531	1.78146e-18	3.61824e-16		Angptl1	-2.49732	7.77737e-12	1.73683e-09
Ctsf	-2.57449	2.59976e-18	5.20145e-16		Abhd14b	-2.34742	1.01994e-11	2.24372e-09
Pou2f3	-12.5198	3.09607e-18	6.10335e-16		BC030867	10.7994	1.08061e-11	2.31696e-09
Mturn	-3.36608	3.42373e-18	6.65146e-16		Ctsf	-2.72161	1.08468e-11	2.31696e-09
Tnfaip6	2.48031	4.62591e-18	8.85862e-16		Gabarapl1	-1.96894	1.124e-11	2.36667e-09
Adam12	3.29301	5.3426e-18	1.0087e-15		Rrm2	4.06142	1.39196e-11	2.8896e-09
Rrm2	3.42183	1.33137e-17	2.45578e-15		Smc4	1.98363	1.59726e-11	3.26973e-09
Aspn	-2.80781	1.33735e-17	2.45578e-15		Asf1b	3.81144	1.94511e-11	3.92727e-09
Plaur	1.99311	1.54787e-17	2.80394e-15		Brca1	11.5457	2.85696e-11	5.6323e-09
Tubb6	1.94253	1.71512e-17	3.06549e-15		B4galnt1	3.66166	2.86602e-11	5.6323e-09
Angptl7	-4.75751	3.2828e-17	5.79025e-15		Serpine1	3.23504	3.89549e-11	7.55469e-09
Scrg1	-2.69904	3.6946e-17	6.43196e-15		Kif22	4.20323	4.6583e-11	8.87135e-09
Fkbp11	2.43613	4.0464e-17	6.9541e-15		Tm4sf1	2.31638	4.69479e-11	8.87135e-09
Slc39a14	2.09951	4.10288e-17	6.96191e-15		Ecm2	-3.94808	5.38005e-11	1.00375e-08
Stmn1	2.7147	4.53193e-17	7.59381e-15		Tnnt2	10.9011	5.95514e-11	1.08362e-08
Penk	3.42698	5.35726e-17	8.86593e-15		Adamts5	-2.45929	5.91399e-11	1.08362e-08
Pbk	4.07358	5.63481e-17	9.21154e-15		Nhp2	1.77704	6.72741e-11	1.19655e-08
A530016L24Rik	-12.3322	1.16713e-16	1.88498e-14		Lysmd2	-2.08669	6.73818e-11	1.19655e-08
Txnip	-1.85332	1.26869e-16	2.02463e-14		Phlda2	12.7054	7.59205e-11	1.33213e-08
Il4ra	2.66469	1.67685e-16	2.6383e-14		Calcoco1	-1.64412	8.15815e-11	1.41296e-08
Aldh3a1	-3.89824	1.69261e-16	2.6383e-14		Ddo	-4.82536	8.24441e-11	1.41296e-08
Sult1a1	-9.19332	2.92398e-16	4.50529e-14		Pbk	6.25014	1.15994e-10	1.9651e-08
Slurp1	-1.94656	3.00679e-16	4.58023e-14		Glt8d2	-3.65639	1.22867e-10	2.05788e-08
Omd	-4.28527	3.04179e-16	4.58149e-14		Pgk1	1.94984	1.33062e-10	2.15516e-08
Ramp2	-2.00693	3.17185e-16	4.7243e-14		Fez1	-1.88427	1.32743e-10	2.15516e-08
Hmga2	3.75169	4.85286e-16	7.14864e-14		Itih5	-2.76503	1.31641e-10	2.15516e-08
Prdx5	1.64138	9.34958e-16	1.36229e-13		Mmp14	1.71909	1.46646e-10	2.34937e-08
Fxyd6	-2.26614	9.73097e-16	1.40262e-13		Rhd	10.2375	1.57309e-10	2.4406e-08
Pam	-1.80626	1.01636e-15	1.44939e-13		Lilr4b	2.6373	1.54742e-10	2.4406e-08
Tsc22d3	-2.0281	1.21246e-15	1.71084e-13		Aspn	-2.89223	1.55929e-10	2.4406e-08
Cxcl3	12.3307	1.31963e-15	1.84268e-13		Ablim1	-1.79879	1.66452e-10	2.55555e-08
Ptgs2	12.3062	1.56026e-15	2.15622e-13		Myrip	-12.4753	1.83492e-10	2.78813e-08
Nr1d1	-1.63061	1.70574e-15	2.33321e-13		Mtpn	1.79403	2.20925e-10	3.32267e-08
Hao1	4.35751	2.41205e-15	3.26601e-13		Ankrd29	-1.99927	2.49743e-10	3.71815e-08
Tmod2	-2.37534	2.57641e-15	3.45368e-13		Hmga1	4.10878	2.56616e-10	3.78227e-08
Pck1	-9.67858	2.70975e-15	3.59645e-13		Runx2	2.7252	2.63125e-10	3.8398e-08
Egln3	-2.65066	2.83705e-15	3.7285e-13		Celsr2	-4.70765	2.67359e-10	3.86334e-08
Cytl1	-2.03454	3.18588e-15	4.14628e-13		Thra	-1.80275	2.81147e-10	4.02313e-08
Slit3	-2.46474	3.33443e-15	4.29789e-13		Sptbn1	-1.80756	2.86861e-10	4.06543e-08
Spry1	-2.71103	3.85279e-15	4.91872e-13		Rab3d	-1.66036	3.18624e-10	4.47257e-08
Gabarapl1	-2.27889	5.02469e-15	6.35434e-13		Frmd4a	2.99953	3.24964e-10	4.51853e-08
Exo1	12.2505	5.96439e-15	7.4722e-13		Dclk1	2.44215	3.49132e-10	4.78704e-08
Adamts2	-1.91896	7.27666e-15	9.03181e-13		Fry	-2.08657	3.5077e-10	4.78704e-08
Sema3c	-1.80191	8.00551e-15	9.84531e-13		Rfc5	2.29167	3.60389e-10	4.87318e-08
Wfdc1	-3.23252	1.0379e-14	1.26482e-12		Areg	11.8582	3.85784e-10	5.16916e-08
Apod	-3.06817	1.42899e-14	1.72573e-12		Fcgrt	-1.81551	4.63104e-10	6.14926e-08
Prelp	-1.96419	1.50286e-14	1.79873e-12		Ran	1.5595	4.75001e-10	6.25093e-08
Nfix	-1.57655	1.81173e-14	2.14923e-12		Racgap1	3.90991	5.03838e-10	6.57175e-08
Tgfb3	-2.45356	2.37397e-14	2.7915e-12		Phactr1	-4.08741	5.26315e-10	6.8047e-08
Smc2	2.37742	2.44084e-14	2.84517e-12		Ccr1	3.26747	5.48849e-10	6.97369e-08
Hat1	2.20411	2.99e-14	3.45525e-12		E130114P18Rik	-3.99608	5.45557e-10	6.97369e-08
Col6a3	1.55721	3.05101e-14	3.49562e-12		Gjb3	9.94758	5.5428e-10	6.98251e-08
Gpnmb	-2.66978	3.26451e-14	3.70854e-12		Prdx5	1.74235	5.68324e-10	7.09875e-08
Tnc	2.74401	3.60059e-14	4.05596e-12		Gm5150	10.8714	6.52538e-10	8.0148e-08
Ccnd1	1.84709	5.33354e-14	5.95801e-12		Cbx7	-3.38802	6.4895e-10	8.0148e-08
Bmp4	-2.07364	5.51155e-14	6.10598e-12		C1qtnf2	-2.71937	6.6223e-10	8.06662e-08
Timp2	-1.56051	9.2844e-14	1.02014e-11		Adam8	6.75114	6.73745e-10	8.13961e-08
Tuba1c	1.67897	1.00181e-13	1.09181e-11		Trib1	1.94979	7.02505e-10	8.41807e-08
Fbln7	-2.22919	1.28868e-13	1.39312e-11		Osbpl1a	-2.14108	7.19964e-10	8.5577e-08
Cdca5	12.1324	1.30756e-13	1.40223e-11		Cxcr2	12.9911	7.28578e-10	8.59081e-08
Tmem30b	-2.42063	1.85444e-13	1.97291e-11		Sept9	1.60066	7.49153e-10	8.76331e-08
Upp1	2.93095	1.96864e-13	2.07792e-11		Gm14005	2.31165	9.27173e-10	1.05935e-07
Clec3a	-2.64988	2.09887e-13	2.18104e-11		Klf9	-1.84299	9.15017e-10	1.05935e-07
Cys1	-2.98244	2.0868e-13	2.18104e-11		Tril	-3.82582	9.21339e-10	1.05935e-07
Pid1	-1.82157	2.56667e-13	2.64663e-11		Zbtb4	-1.85437	9.58069e-10	1.08623e-07
Snx33	-2.09966	3.10191e-13	3.17413e-11		Tmem184a	-10.9378	1.01989e-09	1.1475e-07
Fbln1	-2.81973	4.19999e-13	4.26522e-11		Mcm7	2.71043	1.13884e-09	1.27162e-07
Lilrb4a	2.53177	4.3499e-13	4.38424e-11		Gmnn	2.63988	1.19437e-09	1.3236e-07
Ttk	12.0635	4.70172e-13	4.6894e-11		Dtl	9.58392	1.23215e-09	1.35527e-07
Errfi1	1.67147	4.72263e-13	4.6894e-11		Srgn	1.76867	1.25202e-09	1.36693e-07
F10	10.2518	4.83335e-13	4.76405e-11		Fbln1	-3.43018	1.26876e-09	1.37502e-07
2810417H13Rik	3.95003	5.167e-13	5.05574e-11		Kpna2	2.23036	1.29205e-09	1.39004e-07
Pmp22	-1.48479	5.3894e-13	5.23514e-11		Pgam1	1.63066	1.31151e-09	1.40075e-07
Daam2	-2.40749	6.96731e-13	6.71919e-11		Fkbp11	3.08113	1.48495e-09	1.57458e-07
Prex1	-2.45926	7.64814e-13	7.32309e-11		Tnfsf11	6.96813	1.56564e-09	1.63659e-07
Kank2	-1.87187	9.29405e-13	8.83593e-11		Il1rl1	5.40085	1.56051e-09	1.63659e-07
Col14a1	-2.81605	1.25388e-12	1.18368e-10		Ddah2	-2.17533	1.64464e-09	1.70707e-07
Pink1	-1.73725	1.36401e-12	1.27864e-10		Chst15	-2.89783	1.74628e-09	1.79989e-07
Tnfrsf23	1.99301	1.38941e-12	1.2934e-10		Tnfaip6	3.43695	1.77151e-09	1.81321e-07
Mmp14	1.56218	1.48084e-12	1.35964e-10		Galk1	1.50697	2.05664e-09	2.09054e-07
Retnla	-5.7521	1.47816e-12	1.35964e-10		Bpifb1	5.59972	2.19563e-09	2.20599e-07
Tnfrsf12a	1.75182	1.66603e-12	1.51926e-10		Rnf167	-1.73735	2.20016e-09	2.20599e-07
Ucma	-3.25556	1.78599e-12	1.61765e-10		Palm	-1.50886	2.95678e-09	2.94459e-07
Plin2	1.91677	1.98291e-12	1.78395e-10		Ptprg	-1.41286	3.47786e-09	3.44028e-07
Rnase4	-1.67156	2.76559e-12	2.47152e-10		Usp2	-2.12222	3.90734e-09	3.83935e-07
Tmtc1	-2.5229	2.81996e-12	2.50341e-10		Mmp19	3.24757	4.06046e-09	3.96338e-07
Thbs3	-1.4897	2.98971e-12	2.63665e-10		C5ar1	2.63148	4.37861e-09	4.24581e-07
Frmd4b	-2.06529	3.51099e-12	3.07614e-10		Tmem100	-1.66977	4.45081e-09	4.28761e-07
Thbd	-1.89793	3.55565e-12	3.09503e-10		Slit3	-2.39007	4.87154e-09	4.66244e-07
Phactr1	-2.99475	3.98507e-12	3.44644e-10		Plekhg4	10.2635	4.93097e-09	4.68888e-07
Tes	3.20314	4.11692e-12	3.53765e-10		Actn1	1.90285	5.4228e-09	5.1235e-07
Csgalnact1	1.74071	4.36848e-12	3.7299e-10		Palmd	-2.07635	5.69505e-09	5.34646e-07
Mylk	-2.24753	4.46883e-12	3.79143e-10		Tnfrsf12a	2.50178	5.76741e-09	5.38012e-07
Hspb7	-2.59998	5.06399e-12	4.26936e-10		Cthrc1	2.86833	6.02106e-09	5.58141e-07
Klf9	-1.95003	5.33339e-12	4.46838e-10		Ttk	11.1701	6.3251e-09	5.8266e-07
Mad2l1	3.00361	6.17764e-12	5.14356e-10		Il7r	9.87754	6.40731e-09	5.82947e-07
Pxdn	2.20909	6.71536e-12	5.54541e-10		Dok5	2.2745	6.39079e-09	5.82947e-07
Myoc	-4.14024	6.74302e-12	5.54541e-10		Pfn1	1.49767	6.6943e-09	6.05321e-07
Fscn1	3.07025	7.51355e-12	6.14141e-10		Nr1d1	-2.27481	7.24104e-09	6.50766e-07
Comp	-2.44811	7.67348e-12	6.23413e-10		Zfp423	-2.07557	7.54871e-09	6.74306e-07
Lrrc59	1.48201	7.89309e-12	6.37391e-10		Litaf	1.4678	7.83254e-09	6.95445e-07
Msr1	3.69209	8.14789e-12	6.54027e-10		Plk4	2.46962	8.94904e-09	7.8982e-07
Fbln5	-2.65578	8.42422e-12	6.72182e-10		Tgfbr3	-1.81368	9.19162e-09	8.064e-07
Atp6v0a4	-2.13223	8.98356e-12	7.12572e-10		Gas1	-3.16516	9.44436e-09	8.23671e-07
Mcm2	2.32424	9.20982e-12	7.26221e-10		Rasl12	-2.22438	1.01472e-08	8.79764e-07
Samd4	-1.719	9.45175e-12	7.4094e-10		Mcm2	3.22026	1.03135e-08	8.8478e-07
Selenbp1	-2.34859	1.02611e-11	7.99712e-10		Mn1	-3.09043	1.03251e-08	8.8478e-07
Fndc1	-2.6866	1.06866e-11	8.24901e-10		Slpi	6.49552	1.09341e-08	9.31547e-07
Ajap1	-11.8759	1.07074e-11	8.24901e-10		Pcna	1.46654	1.12567e-08	9.53521e-07
Nox4	-2.82246	1.11207e-11	8.51843e-10		Nfix	-1.77791	1.15814e-08	9.75416e-07
Tubb5	1.45939	1.23975e-11	9.44256e-10		Igfbp6	-3.02791	1.30718e-08	1.09469e-06
Mbnl1	-1.35222	1.56241e-11	1.18328e-09		Myc	1.97539	1.43919e-08	1.19843e-06
Gsn	-1.34159	1.71868e-11	1.28709e-09		Timp2	-2.12075	1.45161e-08	1.20199e-06
Colec12	-1.64576	1.71567e-11	1.28709e-09		Gpr1	-2.79437	1.46766e-08	1.20848e-06
Pak1	2.28656	1.85155e-11	1.37889e-09		Hck	3.29623	1.54969e-08	1.26744e-06
Itih5	-1.75264	2.89333e-11	2.14282e-09		Nfia	-2.26032	1.55646e-08	1.26744e-06
Esm1	5.17376	3.0936e-11	2.27855e-09		C3ar1	2.34182	1.58357e-08	1.28243e-06
Mki67	4.01219	3.28639e-11	2.40732e-09		Fbln5	-2.77386	1.69612e-08	1.36607e-06
Htra1	-1.4398	4.00475e-11	2.91759e-09		Sgce	-1.57198	1.70866e-08	1.3687e-06
Camk4	-3.01692	4.31259e-11	3.12488e-09		Irx3	3.3523	1.7838e-08	1.42116e-06
Nhp2	1.59425	4.3992e-11	3.1705e-09		Nr3c1	-1.4989	1.96191e-08	1.55466e-06
Apbb1	-1.75978	4.75284e-11	3.40705e-09		Tnxb	-2.79588	1.99494e-08	1.57237e-06
Cdca8	3.0119	4.80076e-11	3.4231e-09		Cdo1	-4.12034	2.03003e-08	1.59152e-06
Cxcl1	11.8173	5.62154e-11	3.98713e-09		Nuf2	5.91289	2.07186e-08	1.61572e-06
Cd93	2.56949	5.77457e-11	4.07411e-09		Kntc1	8.2524	2.11887e-08	1.64369e-06
Cdk1	3.83401	6.1603e-11	4.3235e-09		Ncmap	2.94985	2.17935e-08	1.68175e-06
Iqgap3	11.8051	7.48262e-11	5.22419e-09		Mcm3	2.65751	2.24565e-08	1.72068e-06
Gldc	-1.95948	8.27122e-11	5.74485e-09		Pcsk6	-2.02081	2.25315e-08	1.72068e-06
Slc11a1	2.06442	8.43487e-11	5.82832e-09		Adamts2	-2.71359	2.43521e-08	1.85013e-06
Cd52	2.03058	9.59702e-11	6.59734e-09		Siae	-2.12303	2.91393e-08	2.20249e-06
Itm2b	-1.32354	1.03268e-10	7.06282e-09		2700099C18Rik	9.86539	3.01472e-08	2.26704e-06
Ccdc80	-1.57548	1.05637e-10	7.18818e-09		Timp1	3.75818	3.11661e-08	2.33176e-06
Bend6	2.03981	1.10581e-10	7.46034e-09		Dbp	-2.64686	3.19512e-08	2.37843e-06
Tns2	-1.50494	1.1075e-10	7.46034e-09		Cnnm3	-1.86845	3.24328e-08	2.40215e-06
Hmox1	1.85744	1.25032e-10	8.38029e-09		Osm	11.9932	3.60768e-08	2.65868e-06
Kif22	3.35326	1.29554e-10	8.64018e-09		E2f7	10.0792	3.88127e-08	2.84607e-06
Kif2c	9.28871	1.36967e-10	9.08934e-09		Sh2d4a	-3.30962	4.57414e-08	3.33754e-06
Chad	-2.22332	1.54304e-10	1.01894e-08		Omd	-3.33152	4.67215e-08	3.39226e-06
Fam26e	-3.34694	1.68456e-10	1.10694e-08		Manba	-1.97019	4.85256e-08	3.50597e-06
Ms4a6d	2.44661	1.69617e-10	1.10913e-08		Zcchc18	-10.0617	5.15615e-08	3.70714e-06
Nme1	1.41399	1.8563e-10	1.20795e-08		Cys1	-3.26523	5.18604e-08	3.71054e-06
Tuft1	-1.84444	1.94202e-10	1.25762e-08		Klhl13	-2.862	5.47924e-08	3.90138e-06
Chaf1b	4.44496	1.9822e-10	1.27747e-08		Efhd2	1.45846	5.67079e-08	4.01835e-06
Nfia	-1.64891	2.09179e-10	1.34165e-08		Steap3	-1.52653	5.71026e-08	4.02696e-06
Ran	1.30925	2.14103e-10	1.36669e-08		Ndn	-1.28202	5.97767e-08	4.19547e-06
Pik3r1	-1.782	2.21017e-10	1.40414e-08		Nfib	-1.47107	6.11883e-08	4.27419e-06
Inmt	-11.6505	2.26757e-10	1.43381e-08		Gins2	3.32989	6.6456e-08	4.62026e-06
Rcan1	1.33284	2.31231e-10	1.45523e-08		Slc9a3r2	-1.70004	6.81442e-08	4.71539e-06
Lox	-1.48099	2.42511e-10	1.51909e-08		Frmd4b	-2.37365	7.21572e-08	4.96974e-06
Chrd	-3.16901	2.50265e-10	1.56037e-08		Pcmtd1	-1.78636	7.37129e-08	5.05328e-06
Cd14	1.61588	2.81854e-10	1.74919e-08		Dkk3	-3.61318	7.70069e-08	5.25465e-06
Ereg	3.38221	3.00495e-10	1.84777e-08		Rspo2	-3.7879	8.15443e-08	5.53862e-06
Jup	-1.64611	3.00258e-10	1.84777e-08		Rai14	2.04118	8.23741e-08	5.55854e-06
Sspn	-1.38979	3.64606e-10	2.23176e-08		Ulk2	-1.35792	8.25918e-08	5.55854e-06
Gpm6b	-1.77949	3.89359e-10	2.37244e-08		Ppil1	1.33937	8.45543e-08	5.66475e-06
Ssc5d	-1.84321	4.06921e-10	2.46822e-08		Ranbp1	1.35042	8.58134e-08	5.72309e-06
Lamb2	-1.45886	4.99038e-10	3.00098e-08		Snrpd1	1.34468	8.65144e-08	5.74386e-06
Igsf10	-2.03513	4.99231e-10	3.00098e-08		Sepp1	-3.38029	8.961e-08	5.9227e-06
Tyms	1.99751	5.1053e-10	3.0552e-08		Gsn	-2.45532	9.18024e-08	6.04052e-06
Pgs1	1.67711	5.29154e-10	3.14749e-08		Igfbp3	3.65881	9.25562e-08	6.06305e-06
Scd1	-3.07039	5.30648e-10	3.14749e-08		Emb	1.92147	9.32163e-08	6.07927e-06
Spc25	3.33924	6.30521e-10	3.7234e-08		H2afx	2.05809	9.4739e-08	6.15136e-06
Hk2	2.81457	8.11189e-10	4.76929e-08		Eef1g	1.25365	9.73732e-08	6.29467e-06
Nrtn	-2.01816	8.15804e-10	4.77548e-08		Jup	-1.9908	9.88739e-08	6.33609e-06
Fcgrt	-1.39562	8.28218e-10	4.82707e-08		Cldn10	-2.57489	9.85588e-08	6.33609e-06
Pecam1	2.00072	8.5361e-10	4.95353e-08		Cdk1	5.35748	9.97059e-08	6.35905e-06
Spsb1	-1.43772	8.78273e-10	5.07467e-08		Apln	4.82018	1.0075e-07	6.35905e-06
Col5a3	2.13415	1.00411e-09	5.77686e-08		Itgb3	1.74496	1.00958e-07	6.35905e-06
Ptx4	-11.575	1.03088e-09	5.90555e-08		Aplp2	-1.35129	1.00194e-07	6.35905e-06
Mtpn	1.49943	1.06398e-09	6.0692e-08		Ptpn2	1.64622	1.02504e-07	6.42899e-06
Rcc1	2.24091	1.08856e-09	6.18312e-08		Itgb2	2.44989	1.03843e-07	6.48533e-06
Crabp2	1.71256	1.10713e-09	6.26207e-08		Gnb4	1.21928	1.05051e-07	6.53312e-06
Trem1	9.42869	1.19481e-09	6.72957e-08		H2afz	1.5598	1.11904e-07	6.93006e-06
Sptbn1	-1.25147	1.37993e-09	7.67549e-08		Gpr35	7.44452	1.16097e-07	7.15967e-06
Sorbs1	-2.43657	1.37757e-09	7.67549e-08		Esd	1.47787	1.30549e-07	8.01736e-06
C1qtnf2	-2.52468	1.37129e-09	7.67549e-08		Mia	4.01232	1.33835e-07	8.15119e-06
Sh2d4a	-2.71037	1.48874e-09	8.2465e-08		Il4ra	2.64108	1.33682e-07	8.15119e-06
Frmd4a	3.87283	1.58712e-09	8.71941e-08		Chil1	5.02971	1.40007e-07	8.47279e-06
Jund	-1.35533	1.58306e-09	8.71941e-08		Fam26e	-2.94093	1.40265e-07	8.47279e-06
Sgcg	-3.3599	1.61406e-09	8.8312e-08		Msrb3	-1.26425	1.41311e-07	8.50114e-06
Cenpf	3.34382	1.63299e-09	8.89847e-08		Vasp	1.31256	1.42978e-07	8.56648e-06
Usp2	-2.29685	1.64589e-09	8.93247e-08		Ddit4l	2.56818	1.44376e-07	8.58048e-06
Lims2	-1.51637	1.66102e-09	8.9782e-08		Itgbl1	-3.29781	1.44327e-07	8.58048e-06
Slc16a1	2.1561	1.69404e-09	9.11991e-08		Trip13	10.8047	1.45893e-07	8.63581e-06
Atf5	-1.70631	1.72206e-09	9.23366e-08		Ogfod3	-1.49548	1.493e-07	8.80215e-06
Ctla2a	1.82292	1.76325e-09	9.41689e-08		9330159F19Rik	-10.9698	1.54346e-07	9.0634e-06
Rmnd5a	-1.57452	1.7946e-09	9.54628e-08		Tubb5	1.7663	1.57243e-07	9.19685e-06
Fhl1	-1.349	1.84088e-09	9.75375e-08		Prkg2	3.18824	1.59465e-07	9.28997e-06
Gsto1	1.74977	1.84833e-09	9.75468e-08		Cdc25c	11.4199	1.60436e-07	9.30974e-06
Igfbp7	-1.53868	2.06776e-09	1.08699e-07		Lig1	2.16761	1.82139e-07	1.05276e-05
Zbtb20	-1.5277	2.14005e-09	1.1206e-07		Lcn2	4.17402	1.84495e-07	1.06221e-05
Trip13	6.52022	2.32917e-09	1.21488e-07		Lgals12	-14.7231	1.86151e-07	1.06758e-05
Smc4	1.46968	2.42914e-09	1.26212e-07		Mab21l2	-1.69754	1.87828e-07	1.07302e-05
Ltbp4	-1.63985	2.61801e-09	1.355e-07		Ak3	-1.42793	2.06331e-07	1.17417e-05
Ddx39	1.49815	2.64555e-09	1.36398e-07		Erh	1.21175	2.07395e-07	1.17569e-05
Lynx1	-1.43762	2.70376e-09	1.38865e-07		Tpd52	1.57922	2.21141e-07	1.24881e-05
Clec4d	7.38933	2.76761e-09	1.41602e-07		Me2	1.40179	2.23531e-07	1.25749e-05
Ano1	-1.63228	3.06655e-09	1.56301e-07		Acot7	1.86887	2.37038e-07	1.3284e-05
C3	-1.76293	3.19431e-09	1.62196e-07		Abi3bp	-3.59345	2.41214e-07	1.34669e-05
Chst11	1.62524	3.21725e-09	1.62744e-07		Spry1	-2.42098	2.46691e-07	1.37207e-05
Mob2	-1.44102	3.58217e-09	1.80522e-07		Aurka	4.42661	2.58665e-07	1.42789e-05
Cdh4	-11.3906	3.60757e-09	1.81121e-07		Cfh	-2.94283	2.57852e-07	1.42789e-05
Aktip	-1.70324	3.81861e-09	1.91002e-07		Myo10	1.56003	2.64899e-07	1.45685e-05
Clic5	-1.59534	4.13282e-09	2.05949e-07		Alyref	1.24879	2.73887e-07	1.50068e-05
Il11	2.4063	4.30471e-09	2.13721e-07		Rbm3	1.25969	2.8799e-07	1.5721e-05
Larp6	-1.71287	4.36986e-09	2.16155e-07		Ripk3	2.57112	2.99319e-07	1.62792e-05
Gja1	1.3059	4.46266e-09	2.19934e-07		Cmtm4	-1.59165	3.04759e-07	1.65141e-05
Meox2	-1.43843	5.24781e-09	2.57681e-07		Ifngr2	1.18038	3.1319e-07	1.69088e-05
Ndc1	2.94812	5.38945e-09	2.6367e-07		Birc5	4.79831	3.14362e-07	1.69101e-05
Pqlc3	-1.20205	5.41558e-09	2.63985e-07		A630033H20Rik	2.37473	3.31482e-07	1.76379e-05
Glul	-1.43512	6.043e-09	2.93502e-07		Cyp26b1	1.9789	3.30675e-07	1.76379e-05
Bmp2	1.72983	6.18623e-09	2.98297e-07		Cpe	1.81438	3.3079e-07	1.76379e-05
Hn1l	1.48689	6.16706e-09	2.98297e-07		Gpm6b	-2.19283	3.36649e-07	1.78485e-05
Glipr2	1.58415	6.53544e-09	3.14006e-07		Cilp2	-5.06178	3.44983e-07	1.82247e-05
Dgat2	-1.56175	7.01485e-09	3.34733e-07		Ndc80	8.86403	3.69862e-07	1.94e-05
Crebrf	-1.80021	7.04157e-09	3.34733e-07		Klf15	-4.26869	3.69645e-07	1.94e-05
Rarres2	-2.85946	7.04175e-09	3.34733e-07		Fndc1	-3.58697	3.71471e-07	1.94153e-05
Dysf	2.62813	7.11398e-09	3.36972e-07		Unc80	10.6036	3.74973e-07	1.95291e-05
Cd55	-1.50408	7.93936e-09	3.74743e-07		Foxn3	-1.33203	3.78336e-07	1.96349e-05
Itgbl1	-2.82691	8.07365e-09	3.79745e-07		Ormdl3	-1.7865	3.88457e-07	2.00894e-05
Dcn	-1.57	8.12651e-09	3.80384e-07		Actb	1.31998	3.98343e-07	2.05286e-05
Ddah2	-1.69311	8.144e-09	3.80384e-07		Ncf1	1.86661	4.1095e-07	2.11045e-05
Ptpru	-3.44425	8.74488e-09	4.07031e-07		Pitpnm3	-10.6907	4.19854e-07	2.14869e-05
Kif11	5.60471	9.42841e-09	4.37328e-07		Igfbp5	-2.36945	4.21436e-07	2.14932e-05
Pnpla2	-1.81988	9.63973e-09	4.45588e-07		Stmn1	3.13622	4.42828e-07	2.25063e-05
Arrdc3	-1.4189	1.00996e-08	4.65241e-07		Cenpf	5.72773	4.48486e-07	2.27156e-05
Ckap4	1.23375	1.09827e-08	5.04187e-07		Cables1	-2.59663	4.52798e-07	2.28554e-05
Ube2c	2.62225	1.1886e-08	5.43794e-07		Crebrf	-1.58043	4.57251e-07	2.29987e-05
Ripk3	3.69055	1.36338e-08	6.21635e-07		Atp6v0e2	-3.77183	4.58757e-07	2.29987e-05
Irg1	11.3702	1.40927e-08	6.40381e-07		A930006I01Rik	-10.1693	4.6561e-07	2.32632e-05
Mustn1	-1.32247	1.41948e-08	6.42841e-07		Il1rn	5.89035	4.7087e-07	2.33291e-05
Myh1	-6.16167	1.48822e-08	6.71701e-07		Eif5a	1.23177	4.7168e-07	2.33291e-05
Marveld1	-1.23993	1.50115e-08	6.75264e-07		Kank2	-2.12642	4.68851e-07	2.33291e-05
Fcgr1	4.02842	1.51676e-08	6.80007e-07		Ncf4	2.14953	4.98344e-07	2.45655e-05
Pkp4	-1.84049	1.54849e-08	6.91916e-07		Axl	-1.47714	5.02626e-07	2.4694e-05
Cped1	-1.62997	1.61526e-08	7.16972e-07		Adrb3	-14.6648	5.1083e-07	2.50137e-05
Tef	-1.8185	1.6131e-08	7.16972e-07		Hat1	1.83253	5.13043e-07	2.50389e-05
Sox6	-1.68587	1.64324e-08	7.26987e-07		Cxcl1	4.01762	5.26396e-07	2.55216e-05
Gins2	2.39093	1.76302e-08	7.77409e-07		Bmp4	-2.80014	5.25937e-07	2.55216e-05
Kntc1	11.3089	1.84831e-08	8.10185e-07		Mamdc2	-2.60697	5.34599e-07	2.57843e-05
Steap3	-1.66532	1.84943e-08	8.10185e-07		Ar	-3.57056	5.35314e-07	2.57843e-05
Galnt15	-2.00702	1.94252e-08	8.48192e-07		Cd300lb	2.75757	5.3731e-07	2.57961e-05
Cdc20	2.44914	2.16543e-08	9.42456e-07		Tyms	2.06355	5.54346e-07	2.63842e-05
Kcnma1	-1.73906	2.22591e-08	9.65641e-07		Itm2b	-1.32511	5.51675e-07	2.63842e-05
Ckap2	6.02763	2.26517e-08	9.79504e-07		Txnip	-2.30603	5.5493e-07	2.63842e-05
Anln	6.11349	2.48064e-08	1.06923e-06		Esr1	-2.1856	5.81966e-07	2.75807e-05
Rnf167	-1.29049	2.53211e-08	1.08792e-06		Bbox1	-9.82426	6.1221e-07	2.8921e-05
Nop16	1.48334	2.56846e-08	1.10001e-06		Tnfrsf23	1.92979	6.27036e-07	2.95268e-05
Ly6c1	-1.52396	2.79183e-08	1.19186e-06		Islr	-2.56261	6.52149e-07	3.06115e-05
Ifitm3	1.44116	2.83661e-08	1.20713e-06		Gsg2	11.0232	6.60233e-07	3.08926e-05
Nr3c1	-1.29882	2.86589e-08	1.21574e-06		Irx5	6.1376	6.92341e-07	3.22925e-05
LOC100038947	8.98814	2.97851e-08	1.25952e-06		Ruvbl2	1.24839	7.31157e-07	3.39798e-05
Col8a2	-2.65034	3.05986e-08	1.28986e-06		Ank2	-2.43708	7.33128e-07	3.39798e-05
Psat1	2.56059	3.21423e-08	1.35068e-06		Cdk4	1.16347	7.43216e-07	3.43394e-05
Slpi	3.13915	3.31913e-08	1.39041e-06		Ccl7	5.76982	7.65828e-07	3.52735e-05
Sfrp4	-1.67114	3.65964e-08	1.52827e-06		Ndrg3	-1.37697	7.73252e-07	3.53943e-05
Gnptg	-1.35663	3.73874e-08	1.55645e-06		Fgf9	-6.29064	7.73211e-07	3.53943e-05
Tmem100	-1.42466	3.9003e-08	1.61868e-06		Ube2s	1.192	7.75663e-07	3.53947e-05
Lmcd1	-1.49135	4.14758e-08	1.716e-06		Igfbp7	-1.90915	7.78848e-07	3.54304e-05
Ccna2	3.46347	4.32695e-08	1.7847e-06		Abca8b	-10.4496	8.0228e-07	3.6384e-05
Calcoco1	-1.81475	4.63229e-08	1.90478e-06		Clec5a	1.72292	8.35081e-07	3.77554e-05
Ociad2	1.35225	4.79025e-08	1.96371e-06		Tgfb3	-2.52892	8.50586e-07	3.83388e-05
Lbp	-1.47	4.94075e-08	2.01923e-06		Inhba	3.92825	8.59008e-07	3.85911e-05
Gsr	1.25236	5.01693e-08	2.04413e-06		Rnf128	3.74324	8.6369e-07	3.85911e-05
Dctd	11.2329	5.07208e-08	2.06034e-06		Kdsr	-1.17012	8.64039e-07	3.85911e-05
Sh2d5	11.2311	5.09593e-08	2.06377e-06		Cd53	2.30953	8.68336e-07	3.86659e-05
Rfc5	1.78054	5.25331e-08	2.11473e-06		Boc	-2.76859	8.93183e-07	3.96525e-05
Prrx1	-1.21154	5.25235e-08	2.11473e-06		Arhgap24	-1.65528	9.17924e-07	4.06285e-05
Atp2a3	-3.18148	5.7373e-08	2.30265e-06		Ube2c	4.46884	9.33146e-07	4.10757e-05
Hmga1	3.88299	5.87257e-08	2.3499e-06		Anpep	-2.20045	9.33603e-07	4.10757e-05
Krt80	-4.08989	6.39863e-08	2.55279e-06		Dusp6	1.41892	9.39003e-07	4.11904e-05
Pitpnm3	-11.1665	6.91077e-08	2.74893e-06		Rhov	9.19333	9.47329e-07	4.14323e-05
Galk1	1.26202	7.04743e-08	2.79499e-06		1700019D03Rik	-3.11575	9.66877e-07	4.21621e-05
Lrrn4cl	-1.9748	7.7602e-08	3.0686e-06		Aunip	10.4187	9.85751e-07	4.26274e-05
Itga5	1.36651	7.82505e-08	3.08514e-06		Amotl1	-1.27367	9.86223e-07	4.26274e-05
Cpxm2	-3.84434	7.85704e-08	3.08867e-06		Gpnmb	-2.14616	9.83864e-07	4.26274e-05
Aldh6a1	-1.76584	7.89727e-08	3.09541e-06		Lman1l	12.0498	9.90923e-07	4.26801e-05
Incenp	2.57372	8.11761e-08	3.1725e-06		AF251705	2.25902	9.93233e-07	4.26801e-05
Cpq	-1.16572	8.22877e-08	3.20659e-06		Fam101b	-1.66157	1.01551e-06	4.35103e-05
Il16	-1.49406	8.30768e-08	3.22796e-06		Eef1e1	1.72325	1.01947e-06	4.35535e-05
Lgi4	-3.12545	8.3924e-08	3.24208e-06		Topbp1	1.77216	1.0333e-06	4.4017e-05
Tril	-3.28985	8.37948e-08	3.24208e-06		Glipr2	1.76277	1.04116e-06	4.42238e-05
Klf15	-5.13927	8.4204e-08	3.24355e-06		Ncapg2	1.96739	1.0461e-06	4.43062e-05
Mcm7	2.25188	8.79467e-08	3.36836e-06		Chek1	11.2116	1.07446e-06	4.52468e-05
Hsp90aa1	1.08027	8.77618e-08	3.36836e-06		Sulf2	-1.45489	1.07153e-06	4.52468e-05
Adig	-6.40411	8.90978e-08	3.40272e-06		Cdadc1	-1.33423	1.08204e-06	4.54365e-05
Axl	-1.06145	9.00272e-08	3.42845e-06		Pmp22	-2.02005	1.08626e-06	4.5484e-05
Ch25h	2.92744	9.0899e-08	3.45184e-06		Spag5	11.9384	1.114e-06	4.65135e-05
Cthrc1	1.83266	9.16813e-08	3.47172e-06		1700012B09Rik	8.75523	1.15471e-06	4.8077e-05
Gpr1	-1.92656	9.43471e-08	3.5626e-06		Vsig4	-1.86907	1.17858e-06	4.89328e-05
Dpt	-1.42231	9.79769e-08	3.68927e-06		C1qtnf7	-2.33394	1.26241e-06	5.22657e-05
Adam8	7.55297	1.01397e-07	3.80737e-06		Rfc2	1.436	1.2872e-06	5.3143e-05
Cables1	-2.28186	1.01817e-07	3.81244e-06		Fbl	1.47224	1.39922e-06	5.76064e-05
Prkg2	2.63763	1.08153e-07	4.03842e-06		Snx21	-1.27989	1.40497e-06	5.76822e-05
Tomm40	1.37519	1.10742e-07	4.12361e-06		Ifitm1	5.84187	1.41113e-06	5.77741e-05
Mknk2	-1.2633	1.19812e-07	4.44898e-06		Socs2	1.68706	1.44071e-06	5.81284e-05
Rere	-1.78859	1.22571e-07	4.53883e-06		Mrpl52	1.32694	1.44261e-06	5.81284e-05
Smyd2	1.34725	1.23774e-07	4.57078e-06		Snrpf	1.26439	1.43391e-06	5.81284e-05
Mgst1	-1.752	1.30539e-07	4.80734e-06		Serpina3n	-1.6513	1.43301e-06	5.81284e-05
Il33	-2.4916	1.34408e-07	4.93626e-06		Cpq	-1.70557	1.43881e-06	5.81284e-05
Palm	-1.34649	1.38495e-07	5.07248e-06		Tesc	-3.08386	1.44345e-06	5.81284e-05
Fam129b	1.18181	1.39936e-07	5.11129e-06		Sh3pxd2b	1.57479	1.44778e-06	5.81438e-05
Ccl7	4.6853	1.41994e-07	5.17235e-06		Cenpw	2.87109	1.4634e-06	5.86114e-05
Lysmd2	-1.91402	1.44623e-07	5.25386e-06		Hsp90aa1	1.27848	1.50521e-06	6.01229e-05
Coro1a	1.60828	1.51071e-07	5.47324e-06		Fosl1	4.94791	1.51491e-06	6.03467e-05
Ier3	1.84989	1.51678e-07	5.48046e-06		Pla2g2a	-11.2083	1.52619e-06	6.06319e-05
Ccr2	2.56674	1.61396e-07	5.81588e-06		Dut	1.29306	1.56524e-06	6.20165e-05
Cgnl1	-1.1912	1.67238e-07	6.01024e-06		Tef	-2.13514	1.60099e-06	6.32627e-05
Ska1	11.106	1.7222e-07	6.17274e-06		Lrig3	-2.24012	1.6354e-06	6.44496e-05
Ccl2	6.34142	1.73461e-07	6.20067e-06		Lrp6	-1.18943	1.69782e-06	6.67313e-05
Col18a1	2.2347	1.78645e-07	6.36899e-06		Dram1	-1.64402	1.81783e-06	7.12578e-05
Vim	1.10207	1.8104e-07	6.43725e-06		Trhr2	9.02322	1.86138e-06	7.25149e-05
Ms4a6c	2.03222	1.84358e-07	6.53787e-06		Ubtd1	1.37246	1.86465e-06	7.25149e-05
Spint1	11.0728	2.00541e-07	7.09301e-06		Bola2	1.20708	1.86262e-06	7.25149e-05
Pde1b	2.7011	2.0373e-07	7.18686e-06		Dnmt1	1.60043	1.88633e-06	7.29726e-05
Adssl1	1.64092	2.084e-07	7.3323e-06		Meox2	-2.07682	1.88577e-06	7.29726e-05
Itgav	1.1989	2.12288e-07	7.44952e-06		Errfi1	2.05117	1.92544e-06	7.41054e-05
Ccr5	1.86369	2.15893e-07	7.55626e-06		Gulp1	-1.92768	1.92566e-06	7.41054e-05
Ccl9	1.66535	2.18458e-07	7.62611e-06		Pard3b	-1.94421	1.93768e-06	7.41806e-05
Glrx	1.4785	2.22792e-07	7.73713e-06		Tmem255b	-5.68208	1.93668e-06	7.41806e-05
Map1lc3a	-1.35396	2.22713e-07	7.73713e-06		Gpr84	9.8583	1.94461e-06	7.42527e-05
Dstn	-1.17752	2.38323e-07	8.2551e-06		Clec4e	7.65477	2.00958e-06	7.65352e-05
Fam101b	-1.28284	2.40339e-07	8.30346e-06		Tmod2	-1.92246	2.04323e-06	7.76162e-05
Gjb3	10.954	2.43465e-07	8.38985e-06		Mepe	6.82845	2.04909e-06	7.76389e-05
Rrm1	1.54517	2.45244e-07	8.42948e-06		Arg1	10.6544	2.11423e-06	7.96972e-05
Aprt	1.24291	2.46349e-07	8.44579e-06		Rhoq	-1.45601	2.11309e-06	7.96972e-05
Pcsk6	-1.4898	2.49371e-07	8.5276e-06		Ccnb2	3.73577	2.2005e-06	8.27375e-05
Gsg2	10.9931	2.58042e-07	8.80167e-06		Depdc1a	10.9961	2.23746e-06	8.39131e-05
Srm	1.09094	2.58819e-07	8.80577e-06		Ccdc170	-8.21585	2.27328e-06	8.50403e-05
Tgfbr3	-1.31209	2.81267e-07	9.54527e-06		Sspn	-1.62598	2.32488e-06	8.67505e-05
Necab1	-4.28856	2.86426e-07	9.69582e-06		Ppm1a	-1.01373	2.37184e-06	8.82791e-05
Zfp703	-1.35143	2.9057e-07	9.8113e-06		Rrm1	1.84934	2.3871e-06	8.86233e-05
Crlf1	1.39769	2.95857e-07	9.96471e-06		Tacc3	3.268	2.43231e-06	9.00748e-05
Gprc5a	1.26843	2.9842e-07	1.00259e-05		Mms22l	2.45669	2.44724e-06	9.04005e-05
Eif5a	1.01425	2.99772e-07	1.00461e-05		Nop58	1.44375	2.47564e-06	9.09937e-05
Myo1d	-1.1065	3.09991e-07	1.03627e-05		Tmem45b	-17.2538	2.46968e-06	9.09937e-05
Clu	-1.57942	3.14829e-07	1.04794e-05		Pde1b	2.50744	2.51427e-06	9.21836e-05
Dmtn	-2.1853	3.15045e-07	1.04794e-05		Cfl1	1.13859	2.58109e-06	9.43986e-05
Hmmr	5.8703	3.23868e-07	1.07462e-05		Gja1	1.95096	2.60301e-06	9.49648e-05
Klf2	-1.14643	3.25622e-07	1.07777e-05		Vav1	2.3456	2.67912e-06	9.75001e-05
Agap1	-1.68497	3.34942e-07	1.10589e-05		Col10a1	3.43051	2.92756e-06	0.000106279
Arap2	6.72145	3.60556e-07	1.18753e-05		Gnl3	1.17487	2.97321e-06	0.000107671
Cd36	1.59406	3.66764e-07	1.20502e-05		Hmgb2	2.31028	2.98548e-06	0.000107851
Ar	-2.81631	3.78716e-07	1.24124e-05		Dok4	1.91084	3.03121e-06	0.000109235
4930427A07Rik	2.60337	3.80176e-07	1.24299e-05		Igsf10	-2.0742	3.03915e-06	0.000109254
Nalcn	-10.9243	4.20718e-07	1.3722e-05		Bend6	2.21338	3.0596e-06	0.000109721
Serpinf1	-1.66353	4.25303e-07	1.38378e-05		Il6st	-1.21551	3.11002e-06	0.000111259
Hapln1	1.33275	4.30805e-07	1.39829e-05		Ntrk3	-3.81307	3.12995e-06	0.0001117
Slfn2	2.12909	4.39698e-07	1.42371e-05		Elk3	1.06214	3.14669e-06	0.000112027
Rfc2	1.38868	4.46194e-07	1.44126e-05		Ankrd40	-1.05164	3.20395e-06	0.000113791
Rangap1	1.29307	4.49973e-07	1.44997e-05		Ltbp4	-1.79921	3.24079e-06	0.000114671
Rspo2	-1.60202	4.5565e-07	1.46474e-05		Ssc5d	-2.4001	3.2443e-06	0.000114671
Mmp19	5.04658	4.59361e-07	1.47314e-05		Lgi4	-2.23735	3.32188e-06	0.000117132
Camkk1	-1.58547	4.68487e-07	1.49882e-05		Msx1	-2.40234	3.37495e-06	0.000118719
Btg1	1.18106	4.71377e-07	1.50448e-05		Kat2b	-2.1301	3.38554e-06	0.000118808
Fzd8	-1.83094	4.77395e-07	1.52006e-05		Nox4	-3.59604	3.40304e-06	0.000119139
Nfatc2	-1.71265	4.8057e-07	1.52655e-05		Tfdp1	1.17078	3.4286e-06	0.000119749
Acot7	1.43965	4.85975e-07	1.54007e-05		Rras	-1.18562	3.49288e-06	0.000121706
Wipf1	-1.32413	4.96914e-07	1.57102e-05		Rpl38	1.28932	3.60665e-06	0.000125079
Cracr2b	-1.7942	5.02585e-07	1.58521e-05		Rgs6	-9.6467	3.59859e-06	0.000125079
Camk2b	-2.27082	5.10048e-07	1.60498e-05		Plek	2.5755	3.64744e-06	0.000125847
Fam49b	1.41416	5.22645e-07	1.64017e-05		Nudcd2	1.28446	3.65442e-06	0.000125847
Eef1g	1.02428	5.2368e-07	1.64017e-05		Crim1	-1.29995	3.64356e-06	0.000125847
Fam180a	2.22119	5.27731e-07	1.64785e-05		Eif4a1	1.14615	3.67204e-06	0.000126159
Slc2a1	1.51695	5.28591e-07	1.64785e-05		Vars	1.63935	3.72157e-06	0.000127563
Mif	1.43388	5.39115e-07	1.67676e-05		Nfil3	1.66749	3.78127e-06	0.000129309
Thop1	1.96142	5.44578e-07	1.68983e-05		Lrrn4cl	-2.00076	3.8959e-06	0.00013292
Dctpp1	1.53395	5.82067e-07	1.79984e-05		Oaf	1.33275	3.90661e-06	0.000132978
Slc6a6	-1.00483	5.82715e-07	1.79984e-05		Rnf13	-1.28923	3.9367e-06	0.000133694
Sbsn	-1.47691	5.87786e-07	1.81133e-05		Col9a3	2.83462	4.04277e-06	0.00013698
Camk2n1	-2.16178	6.17748e-07	1.89929e-05		Hells	6.17616	4.07786e-06	0.000137852
Dyrk3	4.45003	6.2098e-07	1.90486e-05		Scara3	-2.84911	4.08793e-06	0.000137876
Prmt7	1.68902	6.24012e-07	1.90979e-05		Necab1	-6.21359	4.13673e-06	0.000139204
Gm2a	-1.074	6.25907e-07	1.91123e-05		Ostf1	1.04427	4.26519e-06	0.0001432
Cks1b	1.40366	6.5148e-07	1.98479e-05		Eef1d	1.10307	4.32221e-06	0.000144784
Cry2	-1.15554	6.67552e-07	2.02456e-05		Chp1	-1.26624	4.37064e-06	0.000146075
Dcaf4	-2.11135	6.66627e-07	2.02456e-05		Dpep2	1.94854	4.38342e-06	0.00014617
Cdc25c	10.8778	6.71934e-07	2.03325e-05		Ly6c2	4.0424	4.49451e-06	0.000149536
Ctgf	-1.23874	6.89176e-07	2.08072e-05		Ginm1	-1.24114	4.5681e-06	0.000151642
Isg20	-1.65323	7.1555e-07	2.15549e-05		Gm12603	9.38026	4.61164e-06	0.000152744
Pitx1	-1.4216	7.28472e-07	2.1895e-05		Ebf2	-4.05137	4.64783e-06	0.000153597
Mettl24	-2.4817	7.37792e-07	2.21255e-05		Itga5	1.98811	4.70595e-06	0.000154824
Sgip1	-10.8657	7.48569e-07	2.23986e-05		Zhx2	-1.63338	4.69725e-06	0.000154824
Plxdc2	-1.15396	7.58728e-07	2.26055e-05		Selenbp1	-2.89174	4.74803e-06	0.000155797
Retn	-4.28089	7.58856e-07	2.26055e-05		Egfl6	-7.27492	4.75666e-06	0.000155797
E130114P18Rik	-3.59598	7.62409e-07	2.2661e-05		Tomm40	1.0236	4.77808e-06	0.000156151
Apln	4.19018	7.80598e-07	2.31337e-05		Mill2	-2.63501	4.7961e-06	0.000156393
Ypel3	-1.21774	7.81765e-07	2.31337e-05		Camk2n1	-1.86188	4.80889e-06	0.000156464
Arntl	3.34366	8.17322e-07	2.41326e-05		Ptrf	-1.15354	4.88234e-06	0.000158156
Cd44	1.12342	8.3373e-07	2.4563e-05		Pink1	-1.4472	4.88218e-06	0.000158156
Cdc6	3.73808	9.24827e-07	2.71871e-05		Plac8	3.77197	4.8986e-06	0.000158334
Fam111a	1.52087	9.66599e-07	2.83529e-05		Car2	5.1421	4.96195e-06	0.000160031
Adamts5	-2.07501	9.76099e-07	2.8569e-05		Fbn2	9.92105	5.00779e-06	0.000161157
Slc25a5	0.989995	9.84546e-07	2.8691e-05		Zfp703	-1.23584	5.07657e-06	0.000163014
Cyp27a1	-2.66801	9.82653e-07	2.8691e-05		Npr2	-1.99577	5.1934e-06	0.000166294
Fam19a5	1.58271	1.03797e-06	3.01822e-05		Gm12695	-9.7505	5.20128e-06	0.000166294
Heg1	-1.72818	1.05057e-06	3.04826e-05		Gpr34	-2.12365	5.21859e-06	0.000166486
Srgn	1.26639	1.05894e-06	3.06591e-05		Htra4	-3.61297	5.24505e-06	0.000166969
C1qtnf7	-1.88118	1.11492e-06	3.221e-05		Ell2	1.18033	5.35278e-06	0.000170032
Atp6v0e2	-3.38824	1.15359e-06	3.32556e-05		Ptms	-1.12168	5.38196e-06	0.000170591
Chil3	2.20445	1.29507e-06	3.72542e-05		Fam162a	1.38053	5.4529e-06	0.000172155
Rpa2	1.44867	1.37883e-06	3.95786e-05		Epyc	-3.70801	5.46561e-06	0.000172155
Cenpe	8.7923	1.39777e-06	3.99142e-05		B3galt1	-10.2303	5.46634e-06	0.000172155
Dclk1	1.78216	1.3976e-06	3.99142e-05		Col8a2	-3.63883	5.53635e-06	0.000173988
Ccdc149	-2.00199	1.39945e-06	3.99142e-05		Nipal1	10.6737	5.62984e-06	0.000176549
Cxcl5	9.06965	1.50048e-06	4.27047e-05		Asb13	-1.74162	5.72759e-06	0.000179234
Ptgis	-1.2998	1.55098e-06	4.40484e-05		Mxra7	-1.528	5.80322e-06	0.000181215
Itga11	-1.81282	1.58016e-06	4.47824e-05		Serpinf1	-1.62463	5.85236e-06	0.000182364
Zbtb4	-1.37303	1.59893e-06	4.52188e-05		Hapln4	10.9495	5.92069e-06	0.000184103
Ogfod3	-1.28273	1.61659e-06	4.5622e-05		Itpr2	-1.30175	5.98162e-06	0.000185607
Cdca3	2.42612	1.62024e-06	4.56287e-05		Gm765	-4.5444	6.0547e-06	0.00018748
Ddit4l	1.21424	1.67758e-06	4.71447e-05		Sorcs2	2.89048	6.15789e-06	0.0001893
Tubb3	3.76775	1.71161e-06	4.80002e-05		Sh3bgrl3	1.20844	6.16487e-06	0.0001893
Cct3	1.0248	1.74458e-06	4.88227e-05		Aldh6a1	-3.46401	6.15947e-06	0.0001893
Tacc3	4.26604	1.79205e-06	5.00466e-05		Ccdc42	-10.3119	6.13547e-06	0.0001893
Plxdc1	-2.08954	1.81624e-06	5.06169e-05		Phactr2	-1.21449	6.26964e-06	0.000192117
Fcna	-2.16552	1.8328e-06	5.09725e-05		Bcor	-2.17158	6.42063e-06	0.000196335
Thbs2	-2.39505	1.84659e-06	5.12496e-05		Itgam	2.40492	6.51676e-06	0.000198862
Ibsp	1.29195	1.86923e-06	5.17708e-05		Mylk	-1.95119	6.60463e-06	0.000201127
Mylip	-1.56598	1.87657e-06	5.18667e-05		Fmo5	-2.8508	6.64973e-06	0.000202083
Map1b	-1.17442	1.90815e-06	5.26312e-05		Mpv17	-1.14937	6.69976e-06	0.000203185
Tpx2	4.95135	1.91808e-06	5.27964e-05		Kti12	1.40156	6.80088e-06	0.000205406
B4galt7	1.50708	1.92597e-06	5.2905e-05		Itpr1	-1.31795	6.79918e-06	0.000205406
Ptrf	-0.933991	1.96602e-06	5.38946e-05		Snai1	2.01821	6.84137e-06	0.000205786
Ruvbl2	1.35012	1.98502e-06	5.43046e-05		Cyp21a1	-9.49912	6.8392e-06	0.000205786
Erh	1.0931	2.04731e-06	5.58944e-05		Rcc1	1.80964	6.88425e-06	0.000206654
Tagln2	1.02254	2.07054e-06	5.64138e-05		Sft2d2	-1.43674	6.90288e-06	0.000206792
Cd244	10.7605	2.12422e-06	5.77591e-05		Kera	-5.72979	6.92381e-06	0.000206998
Mcm3	1.84172	2.20667e-06	5.98793e-05		Rhoj	-1.2449	6.99157e-06	0.000208601
Layn	1.91639	2.24629e-06	6.08314e-05		Tes	3.35183	7.02773e-06	0.000209256
Pfn1	0.960234	2.26361e-06	6.11767e-05		Syt11	-1.62193	7.0804e-06	0.000210399
Sord	-1.39297	2.29022e-06	6.17716e-05		Slc25a23	-3.42772	7.38937e-06	0.000219139
Rnf180	-2.74284	2.2972e-06	6.18353e-05		Arhgef10	-1.33172	7.43497e-06	0.000219607
Ankrd1	-10.6808	2.31809e-06	6.22725e-05		Cpxm2	-3.57897	7.4241e-06	0.000219607
Rpl22l1	1.16179	2.3307e-06	6.24861e-05		Il11ra1	-1.57066	7.53946e-06	0.000222248
Birc5	4.47911	2.36208e-06	6.3201e-05		Prmt1	1.20356	7.69365e-06	0.000226341
Sft2d2	-1.2315	2.46772e-06	6.5896e-05		Ppfibp2	-3.26749	7.80757e-06	0.000229235
Rps6ka5	-3.18053	2.47935e-06	6.60748e-05		Bzw2	1.55812	7.88297e-06	0.000230988
Tprgl	-0.97125	2.52835e-06	6.72472e-05		Smc2	2.20218	8.08279e-06	0.000236374
Bmpr1a	-1.16112	2.58002e-06	6.84854e-05		Fam49b	1.60911	8.2698e-06	0.000241364
Pon1	-5.90084	2.58794e-06	6.85599e-05		Adam12	2.45914	8.45126e-06	0.000246172
Mfge8	-1.08829	2.64097e-06	6.98268e-05		Kifap3	-1.36407	8.51117e-06	0.000247428
Ddhd1	-2.13632	2.764e-06	7.29359e-05		Pno1	1.17291	8.59697e-06	0.00024943
Pkm	1.04964	2.8996e-06	7.63639e-05		Hnrnpab	1.05644	8.85423e-06	0.00025639
Calcrl	2.66705	2.91484e-06	7.66146e-05		Ppp1r14a	-3.08393	8.96491e-06	0.000259086
1700019D03Rik	-2.62613	2.93416e-06	7.69715e-05		Btg1	1.43132	9.01794e-06	0.000260109
Ranbp1	1.05004	2.96058e-06	7.73619e-05		Sybu	-2.90117	9.15289e-06	0.000263485
Akap12	-3.183	2.95734e-06	7.73619e-05		Rgs16	6.46805	9.20095e-06	0.000264352
Gucy1a3	-10.5235	3.04729e-06	7.94727e-05		Lrrc8e	8.7889	9.23068e-06	0.000264691
Gulp1	-1.85615	3.06802e-06	7.98578e-05		Ctso	-1.68753	9.42082e-06	0.000269618
Stk10	3.02621	3.08467e-06	8.00351e-05		Mapk8ip1	-2.25049	9.44913e-06	0.000269905
Adarb1	-1.53845	3.08677e-06	8.00351e-05		Pdlim5	1.70465	9.50681e-06	0.000271027
Pcolce	-0.991161	3.13357e-06	8.10917e-05		Ptgs2	7.73401	9.55532e-06	0.00027136
Cdon	-1.04958	3.1423e-06	8.11609e-05		Eif4e	1.10611	9.53947e-06	0.00027136
Rph3a	10.6433	3.26969e-06	8.39659e-05		Fignl1	4.8564	9.61848e-06	0.000272628
Ptpn2	1.33964	3.26777e-06	8.39659e-05		Tubb3	6.23021	9.67282e-06	0.000273118
Rnf13	-1.07072	3.25854e-06	8.39659e-05		Tns2	-1.5302	9.66168e-06	0.000273118
Il11ra1	-1.09462	3.29998e-06	8.45818e-05		Serpinb5	9.50217	9.73965e-06	0.000274479
Ntn1	-1.11074	3.36303e-06	8.60333e-05		Vdr	5.54976	9.77359e-06	0.000274522
Dnmt3l	10.6381	3.38503e-06	8.64311e-05		Aga	-1.14387	9.77842e-06	0.000274522
Ankrd29	-1.34782	3.40235e-06	8.67082e-05		Ttc28	-2.14494	9.79772e-06	0.000274541
Hspd1	1.04345	3.52054e-06	8.93805e-05		Chaf1b	4.869	9.84431e-06	0.000275323
Mxra7	-1.1382	3.51751e-06	8.93805e-05		Rnf149	1.30877	9.94284e-06	0.000277552
B4galt1	1.02683	3.52806e-06	8.94021e-05		Fen1	2.02226	1.00289e-05	0.0002789
Trps1	-0.983716	3.56981e-06	9.02891e-05		Aebp1	1.29556	1.0029e-05	0.0002789
Arnt2	-2.497	3.58013e-06	9.03797e-05		Fhl1	-1.96382	1.00883e-05	0.000280021
Rab3d	-1.37208	3.59223e-06	9.05147e-05		Bmp7	5.5232	1.01388e-05	0.000280893
4930523C07Rik	-1.15803	3.71497e-06	9.34318e-05		Stfa2l1	9.53937	1.02232e-05	0.000282702
Musk	-10.5371	3.75219e-06	9.41912e-05		Apod	-3.6958	1.02754e-05	0.000283613
Fam20c	-1.13328	3.88057e-06	9.7232e-05		Cd59a	-3.21583	1.03048e-05	0.000283891
Wfdc17	1.11127	3.8964e-06	9.74464e-05		Sorbs1	-4.18032	1.03259e-05	0.000283943
Pcna	1.22836	3.92539e-06	9.79886e-05		Rps2	1.23335	1.04527e-05	0.000286895
C5ar1	1.53848	4.08067e-06	0.000101675		Sdr39u1	-1.23454	1.04792e-05	0.000287088
Eif4e	1.00521	4.13995e-06	0.000102961		Rpa2	1.68654	1.06745e-05	0.000291894
Flrt3	8.72315	4.2236e-06	0.000104847		Serpinb7	-6.81942	1.08268e-05	0.000295512
Mtap	1.14049	4.23236e-06	0.00010487		Sema3c	-2.00611	1.08718e-05	0.000296192
Lig1	1.91414	4.26677e-06	0.000105528		Il33	-2.7335	1.09008e-05	0.000296433
Noc2l	1.57481	4.33992e-06	0.000106993		Mrto4	1.17231	1.09306e-05	0.000296695
Cct6a	0.957346	4.34197e-06	0.000106993		Ppp4c	0.986593	1.09569e-05	0.000296864
Cenpa	2.78899	4.40098e-06	0.000108248		Mtap	1.32145	1.11426e-05	0.00030134
Ccr7	10.5514	4.41385e-06	0.000108366		Top2a	4.10288	1.13579e-05	0.0003066
Pla2g4a	2.09397	4.42888e-06	0.000108536		Tnfrsf1b	1.28576	1.18256e-05	0.000318643
4930579G24Rik	2.02295	4.56625e-06	0.000111698		D030056L22Rik	1.20466	1.20254e-05	0.000323436
Lefty1	-1.32154	4.68707e-06	0.000114445		2810417H13Rik	4.73841	1.20917e-05	0.000324625
Fgr	2.80792	4.75348e-06	0.000115855		Slco3a1	-1.8562	1.2199e-05	0.000326912
Ptpro	-1.52287	4.92497e-06	0.000119817		Vps13d	-1.65994	1.22525e-05	0.000327206
Creb5	-1.36647	4.96684e-06	0.000120617		Wfikkn2	-8.54654	1.22544e-05	0.000327206
Thra	-1.67628	5.06403e-06	0.000122755		Ucp2	1.80366	1.25094e-05	0.00033341
Btbd11	9.02445	5.23833e-06	0.00012675		Rangap1	1.3822	1.27212e-05	0.000338443
Tnn	2.45072	5.30457e-06	0.000127822		Dctd	11.5403	1.2816e-05	0.00034035
Plvap	1.96641	5.29351e-06	0.000127822		Rfc4	1.78175	1.28421e-05	0.000340431
Bst2	1.62755	5.31123e-06	0.000127822		Slc2a1	1.7523	1.28695e-05	0.000340545
Gja5	10.4983	5.37532e-06	0.000128902		Mif4gd	-1.34811	1.29406e-05	0.000341804
Socs2	1.37635	5.36851e-06	0.000128902		Scd1	-6.14323	1.29634e-05	0.000341804
Chp1	-0.995501	5.40702e-06	0.00012943		Lep	-14.6394	1.3014e-05	0.000342523
Areg	9.02483	5.42443e-06	0.000129616		Cdc6	4.159	1.3101e-05	0.000344198
Exoc3l	10.5194	5.56351e-06	0.000132703		Firre	-10.0274	1.31344e-05	0.000344463
Litaf	1.05961	5.60697e-06	0.000133502		Il1b	8.68416	1.32072e-05	0.000345757
Cdkn1c	-2.46222	5.72053e-06	0.000135964		Comp	-3.13888	1.32679e-05	0.00034673
Rarb	-1.9788	5.83824e-06	0.000138516		Cldn13	12.669	1.34758e-05	0.00035154
Angptl1	-2.29096	5.87115e-06	0.000139051		Rfc3	1.90682	1.35749e-05	0.000352943
Lrp8	1.62266	6.1876e-06	0.000146287		Pfkl	1.22205	1.35775e-05	0.000352943
Ttc9	1.42262	6.24868e-06	0.000147471		Gm5483	10.205	1.36611e-05	0.00035449
Pgm2	1.61269	6.28361e-06	0.000148035		Sept11	1.12609	1.37613e-05	0.000356465
Cct5	0.962236	6.64524e-06	0.00015628		Glul	-1.51072	1.39411e-05	0.000360488
Npy	-1.32499	6.6961e-06	0.0001572		Lat2	2.14603	1.40751e-05	0.000363316
Lmo2	-1.46715	6.8754e-06	0.000161127		Trem2	1.62667	1.42257e-05	0.000366561
Pm20d2	-8.99713	6.89742e-06	0.000161361		2510002D24Rik	-1.43587	1.43222e-05	0.000368402
Ccnb2	2.77431	7.12446e-06	0.000166093		Srm	1.27715	1.44493e-05	0.000371025
Aurkb	2.62038	7.12396e-06	0.000166093		Aspm	6.48635	1.47598e-05	0.000378338
Crebl2	-2.72057	7.23197e-06	0.000168306		Rmnd5a	-1.67615	1.49878e-05	0.000383515
Itgb5	-0.991152	7.36931e-06	0.000171206		Inmt	-14.2104	1.51531e-05	0.000387073
Fxyd3	-2.29933	7.38914e-06	0.000171369		Cd83	-1.91966	1.52729e-05	0.00038946
Ncaph	3.03617	7.41768e-06	0.000171623		Nfkbid	9.74263	1.55387e-05	0.00039487
Ecscr	2.29624	7.42569e-06	0.000171623		Igsf3	2.35928	1.5535e-05	0.00039487
Asf1b	3.77485	7.55454e-06	0.0001743		Ddx41	1.17211	1.56281e-05	0.000396459
Aplnr	2.71339	7.58743e-06	0.000174758		Hcfc1r1	-1.41036	1.58085e-05	0.000400345
Pdgfrl	-1.89231	7.99315e-06	0.000183473		Fam19a5	2.1273	1.62323e-05	0.000410374
Setbp1	-2.25299	7.98663e-06	0.000183473		Slc16a6	2.93884	1.63835e-05	0.000413488
Tob1	-1.03081	8.18835e-06	0.000187632		Grin3b	-7.36581	1.64876e-05	0.000415402
BC030867	10.3967	8.21879e-06	0.000188008		Eif6	1.12615	1.6632e-05	0.000418325
Anxa2	0.8839	8.27857e-06	0.000189053		Hdac5	-1.0507	1.66909e-05	0.000419093
Prss23	1.20286	8.52186e-06	0.000194278		Arrdc3	-1.42244	1.69347e-05	0.000423769
Gm5150	10.3309	8.68358e-06	0.000197629		Rere	-1.48067	1.692e-05	0.000423769
Esd	0.92874	8.8832e-06	0.000201829		Cd81	-1.13386	1.7093e-05	0.000427006
Ccpg1	-1.24175	9.08199e-06	0.000205997		Kcns1	9.63201	1.71616e-05	0.000427994
Pycrl	1.48312	9.20193e-06	0.000208365		Aktip	-1.3362	1.71983e-05	0.000428185
Alg8	1.50234	9.27033e-06	0.000209559		S100a9	5.04412	1.73668e-05	0.000431652
Htr2a	10.3406	9.28992e-06	0.000209649		Ptx4	-10.96	1.7611e-05	0.000436984
F7	10.3303	9.47745e-06	0.000212858		Ccna2	4.11859	1.79826e-05	0.000445455
Sema3b	-1.42294	9.47977e-06	0.000212858		Depdc1b	9.94963	1.836e-05	0.000453982
Ptchd1	-3.38347	9.46351e-06	0.000212858		Ptpn6	2.0646	1.83885e-05	0.000453982
Hspa2	-1.87544	9.60673e-06	0.000215348		Eif2s1	1.08495	1.84249e-05	0.000454121
Pgam1	1.2631	9.76585e-06	0.00021855		Rpl27	1.19715	1.85846e-05	0.000456981
Cenpm	7.10284	9.82179e-06	0.00021907		Ap1s1	0.993637	1.86029e-05	0.000456981
Eif4a1	0.904469	9.81055e-06	0.00021907		Dhrs3	-1.21801	1.87318e-05	0.000459381
Chst15	-2.4762	9.86273e-06	0.000219618		Zfp791	-9.53934	1.88027e-05	0.000460355
Actn4	1.00172	9.89011e-06	0.000219862		Sh3d19	-1.57363	1.93382e-05	0.000471897
Kif15	8.29245	9.95148e-06	0.000220456		Pou2f3	-3.4204	1.93279e-05	0.000471897
Foxn3	-1.12045	9.93898e-06	0.000220456		Gnb5	-1.70284	1.95548e-05	0.000476393
Rnf152	-2.76818	9.96618e-06	0.000220456		Cd68	1.61458	1.9943e-05	0.000485048
Tspan7	2.35436	1.00179e-05	0.000221235		Nenf	-0.899772	1.99801e-05	0.000485152
Nipal3	-4.21684	1.00766e-05	0.000222165		Lyve1	-1.85075	2.00827e-05	0.000486841
Mfsd7c	10.3674	1.04946e-05	0.000231001		Ednra	-2.63173	2.01339e-05	0.00048728
Gstt3	-1.25789	1.06071e-05	0.000233096		Zfp85	-4.97796	2.01768e-05	0.000487518
Sdf4	-1.02655	1.07071e-05	0.000234908		Coro1a	2.85182	2.03393e-05	0.000490639
Gmnn	1.95121	1.079e-05	0.00023634		Sun2	-1.27161	2.06319e-05	0.000496884
Tyrobp	1.15055	1.08736e-05	0.000237783		Hspa13	1.07955	2.07364e-05	0.000498586
Vat1l	-4.14657	1.09885e-05	0.000239903		Phldb1	-0.98938	2.0846e-05	0.000499593
Pptc7	-1.17556	1.115e-05	0.000242734		Gm11747	-8.64554	2.0833e-05	0.000499593
Clip4	-2.04313	1.11543e-05	0.000242734		Prelid1	1.01234	2.09612e-05	0.000500726
Kpna2	1.41959	1.11921e-05	0.00024316		4933400C23Rik	-4.34872	2.09361e-05	0.000500726
Itgam	1.53726	1.12772e-05	0.000244613		AI464131	-4.86942	2.12079e-05	0.000505798
Dixdc1	-1.29013	1.16333e-05	0.000251523		Ipcef1	9.73686	2.134e-05	0.000508127
Ndrg2	-1.92024	1.16299e-05	0.000251523		Rpl12	1.2968	2.14147e-05	0.000509082
Hspe1	1.04955	1.16731e-05	0.000251978		Pilra	3.19098	2.14695e-05	0.000509563
Dusp8	-2.17242	1.17596e-05	0.000253436		Dok3	2.04354	2.19347e-05	0.000518102
Cxcl13	10.3076	1.18929e-05	0.000255487		Dnmt3a	-1.28792	2.1897e-05	0.000518102
Tcf19	2.63811	1.18786e-05	0.000255487		Cped1	-1.57173	2.19286e-05	0.000518102
Plscr4	-1.42901	1.19874e-05	0.000257106		Cenpm	7.33354	2.21788e-05	0.000523029
Parpbp	10.257	1.23495e-05	0.000264448		Klf7	-1.58872	2.22762e-05	0.000524487
Il13ra1	0.989274	1.23982e-05	0.000265068		Nop16	1.15908	2.24256e-05	0.000527163
Zc2hc1a	-1.20062	1.25109e-05	0.000267052		P2rx6	-4.60575	2.29639e-05	0.000538957
Nek6	1.73892	1.27952e-05	0.000272687		Nrbp2	-2.10768	2.31756e-05	0.000543062
Nusap1	3.00669	1.29981e-05	0.00027657		Cct3	1.24747	2.3665e-05	0.000551897
Mlec	0.922651	1.30998e-05	0.000278292		Dhrs7	-1.00207	2.36034e-05	0.000551897
Ccni	-0.892696	1.31678e-05	0.000279295		Zfp942	-3.08899	2.3658e-05	0.000551897
Hivep2	-1.23059	1.32126e-05	0.000279361		Map1lc3a	-1.69213	2.37795e-05	0.000553691
Ank2	-1.23742	1.32094e-05	0.000279361		Sdf4	-1.00993	2.39161e-05	0.000555993
Cks2	2.34129	1.34525e-05	0.000283985		Cst3	-1.53367	2.40521e-05	0.000558273
Ldha	1.05447	1.38354e-05	0.000291609		Ctss	1.93209	2.42319e-05	0.000561563
Ptms	-1.14571	1.38929e-05	0.000292361		Odc1	1.12263	2.4502e-05	0.000566931
Ccdc3	-0.899814	1.39651e-05	0.00029342		Add3	-1.27915	2.47799e-05	0.000572463
Eif6	0.912578	1.40468e-05	0.000294674		Memo1	1.05613	2.48784e-05	0.000572648
Ret	1.92297	1.44024e-05	0.000301663		Ergic3	-1.19554	2.48553e-05	0.000572648
Timeless	2.7623	1.44276e-05	0.000301719		Ppp2r2b	-9.94826	2.49045e-05	0.000572648
Prmt1	1.01336	1.4494e-05	0.000302636		Cebpb	1.04683	2.55691e-05	0.000587015
Inpp5k	-1.15696	1.45243e-05	0.000302797		Dock6	-1.48376	2.56463e-05	0.000587871
Hcar2	10.2022	1.47271e-05	0.000306114		Diap3	2.67434	2.57803e-05	0.000590024
Rras	-0.985936	1.47329e-05	0.000306114		Arid5b	-1.24905	2.58696e-05	0.000591151
Inca1	-10.042	1.47519e-05	0.000306114		Troap	7.23874	2.60876e-05	0.00059521
Trim2	-1.08209	1.494e-05	0.000309537		Hoxa7	-1.39915	2.62401e-05	0.000597762
Ncln	1.42093	1.50426e-05	0.000311182		3110039I08Rik	2.22902	2.67285e-05	0.00060608
Gadd45a	-1.78069	1.51754e-05	0.000313445		Dcaf4	-1.53556	2.66992e-05	0.00060608
Npr2	-1.32242	1.52406e-05	0.000314307		Pik3r1	-1.93786	2.66961e-05	0.00060608
Rgs16	6.84169	1.53573e-05	0.000316229		Galnt18	-2.37115	2.69666e-05	0.000610538
Txndc16	-1.57126	1.53846e-05	0.000316304		Cd44	1.95922	2.72041e-05	0.00061403
Gnao1	-3.45653	1.56513e-05	0.000321294		Lmo2	-1.66888	2.71656e-05	0.00061403
Sh3bp5	2.0585	1.57635e-05	0.000323103		Rnf43	9.07946	2.74475e-05	0.000618576
Sdc3	0.923576	1.5841e-05	0.000324197		Prelp	-2.98329	2.7582e-05	0.000620658
Dmkn	-1.6138	1.61285e-05	0.000329577		Trp53inp1	-2.89075	2.76787e-05	0.000621885
Ccrn4l	2.10547	1.61569e-05	0.000329654		Tcp1	1.00553	2.80574e-05	0.000629433
Lmnb1	3.03228	1.62075e-05	0.000330184		Fam96a	1.08901	2.8422e-05	0.000635678
Rora	-0.961228	1.62882e-05	0.000331326		Hars	0.884542	2.84118e-05	0.000635678
S100b	-1.2503	1.63247e-05	0.000331564		Itga1	-1.49533	2.84947e-05	0.000636338
Zcchc18	-10.1325	1.66203e-05	0.000337058		Enpp2	-2.29819	2.85552e-05	0.000636724
Racgap1	6.2207	1.66834e-05	0.000337826		Apoc2	8.03918	2.87118e-05	0.000638472
Rps2	0.922936	1.67692e-05	0.000339052		Ncln	1.21804	2.87635e-05	0.000638472
Inpp5d	2.33426	1.69322e-05	0.000341831		Ptchd1	-5.49071	2.87516e-05	0.000638472
Pknox2	-2.08996	1.70148e-05	0.000342982		Zfand3	-0.945568	2.92803e-05	0.0006465
Foxp1	-0.921084	1.7809e-05	0.000357996		Lman2l	-1.19424	2.92137e-05	0.0006465
Lipe	-2.35123	1.7813e-05	0.000357996		Lamb2	-1.53831	2.93006e-05	0.0006465
Uox	8.0277	1.78759e-05	0.000358723		Peg13	-1.76699	2.92403e-05	0.0006465
March2	-1.08068	1.80667e-05	0.000362008		Rps8	1.18735	2.95103e-05	0.000650153
Sapcd2	10.1278	1.8558e-05	0.000370745		Ncapd2	2.16664	2.95722e-05	0.000650545
Ergic3	-1.16103	1.8536e-05	0.000370745		4930447F24Rik	8.13517	2.96883e-05	0.000652126
Rad54b	10.1296	1.91275e-05	0.000381554		Mknk2	-2.25609	3.00939e-05	0.000660052
Gimap1	8.79178	1.92925e-05	0.000384273		Dbf4	2.80679	3.05544e-05	0.00066796
Ak1	0.869048	1.96639e-05	0.000391091		Pa2g4	1.23656	3.05901e-05	0.00066796
Itgb2	1.84932	2.01176e-05	0.00039893		Itih2	-2.33853	3.05905e-05	0.00066796
Hacd4	-1.60794	2.0089e-05	0.00039893		Lcp1	2.16161	3.06564e-05	0.00066841
Mlkl	2.74023	2.14876e-05	0.000425248		Tcf7l2	-1.09319	3.12122e-05	0.000679521
Mamdc2	-1.90853	2.15082e-05	0.000425248		Lrrc61	-2.4716	3.19227e-05	0.000693238
Evi2a	1.26473	2.16504e-05	0.000427428		Pnpla2	-4.89725	3.19363e-05	0.000693238
6330403K07Rik	-9.98109	2.18215e-05	0.000430173		Trove2	-1.58062	3.19994e-05	0.000693587
Gm12695	-9.99086	2.24766e-05	0.000442435		Ggh	-1.17975	3.26059e-05	0.000705695
Itga10	-1.8754	2.34585e-05	0.000460682		Ltb4r1	5.66956	3.30315e-05	0.000712376
Tnmd	-4.19988	2.34722e-05	0.000460682		Prc1	4.96443	3.30596e-05	0.000712376
Celf2	-1.08452	2.4012e-05	0.000470586		Sil1	-1.05678	3.30183e-05	0.000712376
Rhob	-1.14049	2.46866e-05	0.000483101		Bst1	2.18104	3.39605e-05	0.000730721
H2afz	0.917179	2.47246e-05	0.00048314		Has2	2.06613	3.41155e-05	0.000732986
Sun2	-1.48289	2.51161e-05	0.000490075		Wisp1	2.09217	3.43375e-05	0.000736682
Tspan9	1.91498	2.52591e-05	0.000492149		Slc7a10	-12.7477	3.46666e-05	0.000742662
Hcfc1r1	-1.10653	2.56003e-05	0.000498073		Galnt15	-2.63775	3.53835e-05	0.00075692
Rpf2	1.25226	2.62719e-05	0.000510397		Adarb1	-1.74076	3.5461e-05	0.000757477
Zfhx4	-1.32692	2.65427e-05	0.000514913		Slc25a43	9.4959	3.55877e-05	0.000757988
Sil1	-1.01113	2.66357e-05	0.000515971		Il17ra	1.609	3.55395e-05	0.000757988
Dok5	1.85753	2.66973e-05	0.000516149		Bcl3	1.46734	3.58549e-05	0.000762576
Cldn9	-9.94126	2.67219e-05	0.000516149		Atp6v0a4	-3.3891	3.64387e-05	0.000773875
Ncs1	1.06512	2.72317e-05	0.000525238		Vim	1.30797	3.67954e-05	0.000780327
Rsph9	-1.48445	2.75189e-05	0.000530015		Fbln7	-1.69545	3.68738e-05	0.000780867
Rpl29	0.910762	2.76881e-05	0.000532509		Foxm1	3.74598	3.73288e-05	0.00078884
Tcf4	-0.934975	2.78968e-05	0.000535755		Klhl24	-1.70604	3.73574e-05	0.00078884
Prelid1	0.884014	2.88864e-05	0.000553967		Vit	-2.06802	3.77095e-05	0.000795137
Id1	0.928927	2.90751e-05	0.000556788		Scube1	2.66297	3.78871e-05	0.00079774
C1ra	-1.48916	2.91521e-05	0.000557467		Cxx1c	-1.41458	3.82895e-05	0.000805062
Nbl1	-0.95525	2.92613e-05	0.000558758		Slc11a1	2.55506	3.84302e-05	0.000806871
Eya2	-1.57131	2.94095e-05	0.000560788		Gnao1	-3.47549	3.88252e-05	0.000812848
Erich2	9.96368	2.95636e-05	0.000562769		C1s1	-3.47681	3.88141e-05	0.000812848
Gpr137b	-1.18078	2.95973e-05	0.000562769		Adhfe1	-6.45883	3.901e-05	0.000815557
Cdr1	-2.4534	2.97046e-05	0.000564008		2900041M22Rik	-2.69864	3.90661e-05	0.000815574
Ormdl3	-1.4248	3.0017e-05	0.000569133		Cdca8	4.62111	3.92378e-05	0.000816845
Hck	2.23805	3.0667e-05	0.000579818		Adgrl2	-1.3497	3.92112e-05	0.000816845
Fkbp4	0.999748	3.06656e-05	0.000579818		Nanos1	8.23891	3.95042e-05	0.000819421
Cd68	1.23363	3.21341e-05	0.000606701		Ccl2	6.26502	3.95283e-05	0.000819421
Stip1	0.958785	3.2611e-05	0.000614839		Bmp15	-9.37903	3.94516e-05	0.000819421
Fmod	-1.64751	3.28452e-05	0.000618385		Ldhd	-8.69993	3.96653e-05	0.000821105
C1s1	-1.22014	3.2936e-05	0.000619225		Gnpda2	-1.24516	3.97891e-05	0.000822512
Pcsk5	-1.10155	3.38417e-05	0.000635361		Plk1	4.28327	3.99917e-05	0.000825543
Celsr2	-2.1218	3.39478e-05	0.000635573		Fads1	-1.12188	4.02325e-05	0.000829351
Pik3ip1	-2.25743	3.39169e-05	0.000635573		Fam193a	-1.89153	4.04495e-05	0.000832661
Mrpl52	1.05344	3.4119e-05	0.000637887		Cenph	5.99726	4.09237e-05	0.000840811
Rfc4	1.56618	3.46867e-05	0.000647598		Arap1	-1.0465	4.10166e-05	0.000840811
Dnph1	-1.24528	3.52733e-05	0.000657633		Fibin	-3.26373	4.10079e-05	0.000840811
3300005D01Rik	1.6397	3.5834e-05	0.000667159		Lpxn	2.58964	4.16112e-05	0.000850926
Rarg	-1.06052	3.59342e-05	0.000668098		Dock11	-1.42531	4.16254e-05	0.000850926
Ptpn6	1.21497	3.62215e-05	0.000672505		Gapdh	1.30894	4.21294e-05	0.000860035
Mt1	1.24766	3.67382e-05	0.000681155		D1Ertd622e	1.61718	4.24185e-05	0.000864738
Klhdc4	1.35969	3.70246e-05	0.000685518		Samd14	-1.75378	4.34717e-05	0.000884985
Fkbp7	-1.09608	3.71108e-05	0.000685885		Bysl	1.46565	4.38173e-05	0.000890791
Qprt	-9.82671	3.71468e-05	0.000685885		Dlgap5	6.92632	4.40356e-05	0.000893996
Adm	-3.32352	3.72596e-05	0.000687022		Atp2a3	-1.97038	4.43249e-05	0.000898632
Map4	-0.897442	3.74172e-05	0.00068898		Sptan1	-1.08458	4.46537e-05	0.000904052
Timm23	0.948549	3.79706e-05	0.000698211		4930404H11Rik	-8.14748	4.47161e-05	0.000904075
Copz1	0.848283	3.84655e-05	0.000706342		Fuca1	-0.965571	4.47785e-05	0.000904096
Vegfa	2.66961	3.88965e-05	0.000712311		Penk	4.20332	4.48904e-05	0.000905115
Serinc3	-0.843706	3.88968e-05	0.000712311		Sdc3	1.12457	4.51939e-05	0.00090999
Ackr4	-7.39109	3.90668e-05	0.000714448		Mgll	-2.04267	4.5553e-05	0.00091597
Sh3d19	-0.986656	3.92372e-05	0.000716587		Krt17	8.69599	4.60979e-05	0.000925664
Lpcat3	1.11558	4.00906e-05	0.000731177		Scel	-11.8697	4.80314e-05	0.000963176
Wnt9a	-2.04407	4.03347e-05	0.000734628		Pik3ap1	3.02804	4.81898e-05	0.000965039
Abhd14b	-1.57406	4.06669e-05	0.000739675		C1qtnf1	-2.33385	4.84371e-05	0.000968676
Adipoq	-4.34739	4.08478e-05	0.000741957		Srcin1	-3.85129	4.9191e-05	0.000982421
Myo1b	1.90127	4.12854e-05	0.000748891		Agps	1.25183	4.94067e-05	0.000985392
Aunip	8.26235	4.15059e-05	0.000751873		Orai1	1.0997	4.97879e-05	0.000991654
Ccne2	2.90668	4.16036e-05	0.000752627		Col14a1	-2.58173	5.03266e-05	0.00100103
Treml4	9.86655	4.27406e-05	0.000772153		Hsdl2	-1.60753	5.10158e-05	0.00101337
Cdk4	0.87584	4.32711e-05	0.000780685		Bin3	1.09575	5.11479e-05	0.00101463
Tarm1	9.84788	4.36444e-05	0.000786362		Cdkn3	3.5924	5.24074e-05	0.00103822
Mmp13	2.25409	4.38499e-05	0.000789004		Mmp13	4.42764	5.27766e-05	0.00104413
Ndrg1	-1.73446	4.39322e-05	0.000789426		Gspt1	0.893351	5.32878e-05	0.00105283
Crim1	-1.18899	4.40586e-05	0.000790636		Polq	7.72503	5.38897e-05	0.00106329
Sulf2	-1.06074	4.46041e-05	0.000799356		Sema3b	-1.78544	5.43231e-05	0.00107041
Sesn1	-1.42084	4.47188e-05	0.000800342		Gnptg	-1.21711	5.44795e-05	0.00107206
Fabp5	1.92207	4.52642e-05	0.000806871		Nme2	1.03791	5.5155e-05	0.00108391
Cct8	0.888418	4.52176e-05	0.000806871		Ndc1	1.93664	5.52304e-05	0.00108394
Tns1	-0.904069	4.52102e-05	0.000806871		Mut	-1.44267	5.58687e-05	0.00109501
Rsrp1	-0.972324	4.58366e-05	0.000815988		Tnip3	9.50055	5.61976e-05	0.00109709
Nrip3	9.8083	4.63508e-05	0.000822957		Amer2	9.27519	5.61439e-05	0.00109709
Ltb4r1	3.53276	4.63437e-05	0.000822957		Enpep	-1.36838	5.61979e-05	0.00109709
Aimp2	0.974527	4.64781e-05	0.000824126		S100a8	4.66666	5.66732e-05	0.0011049
Pgm3	1.395	4.6678e-05	0.000826577		Rsrp1	-1.01952	5.67662e-05	0.00110525
Dirc2	-0.967737	4.7078e-05	0.00083256		Rhbdl2	5.325	5.70916e-05	0.00111012
Htra3	-0.959331	4.84504e-05	0.000855702		Mettl24	-3.19032	5.76041e-05	0.00111861
Hapln4	8.34584	4.95229e-05	0.000873474		Hilpda	1.41895	5.78321e-05	0.00112156
Barx1	-0.919866	4.9587e-05	0.000873474		Pid1	-1.93419	5.81658e-05	0.00112655
Mkx	-1.29892	4.98325e-05	0.000876646		Trp53inp2	-1.53411	5.89414e-05	0.00113909
Fermt3	1.42071	5.01275e-05	0.000880509		Adrb1	-8.6086	5.89679e-05	0.00113909
Zfand3	-1.02923	5.01834e-05	0.000880509		Lama3	-6.85082	5.92155e-05	0.00114238
Pfkl	1.07203	5.0453e-05	0.000884082		Trim2	-1.4099	5.99488e-05	0.00115501
Ugdh	0.859497	5.068e-05	0.000885744		Vill	2.56722	6.02523e-05	0.00115935
Vezf1	-0.978992	5.06233e-05	0.000885744		Txndc16	-2.09821	6.04007e-05	0.00116069
Smo	-0.906639	5.09282e-05	0.000888922		Cklf	1.64268	6.06606e-05	0.00116416
Cd81	-0.847554	5.11277e-05	0.000891244		Aftph	-1.19022	6.08877e-05	0.001167
Lrrc32	3.08791	5.1403e-05	0.000894826		Aamdc	-1.08314	6.15799e-05	0.00117874
Grwd1	1.35895	5.14667e-05	0.000894826		Efemp2	1.08215	6.26327e-05	0.00119733
Adss	0.92612	5.18314e-05	0.0009		Dusp3	-1.00327	6.30826e-05	0.00120437
Sirpb1b	8.14087	5.20721e-05	0.000903009		Tsc22d3	-1.41838	6.37985e-05	0.00121646
Uaca	-1.50105	5.33636e-05	0.000924211		Tns1	-1.80702	6.47504e-05	0.00123302
Map2	-2.17183	5.36165e-05	0.000927393		Vegfc	-1.837	6.53868e-05	0.00124353
Gnb2l1	0.803202	5.38398e-05	0.000930054		Gpr141	11.1912	6.67527e-05	0.00126787
Trp53inp2	-1.15757	5.42321e-05	0.000935625		Egr3	4.1482	6.69461e-05	0.00126991
Ncald	-1.18798	5.43265e-05	0.000936049		Ppp1r18	0.86649	6.72976e-05	0.00127493
Sh3kbp1	1.01904	5.45851e-05	0.000939298		Cdh1	11.5724	6.74486e-05	0.00127547
Aes	-0.90551	5.47031e-05	0.000940122		Lmnb1	3.50612	6.75855e-05	0.00127547
Bard1	9.76733	5.50833e-05	0.000945444		Ccser2	-1.12993	6.756e-05	0.00127547
Tubb4b	0.859087	5.59493e-05	0.000959079		Abca3	-1.29951	6.77781e-05	0.00127584
Serpine1	1.74308	5.69664e-05	0.000975268		Amy1	-7.5194	6.77654e-05	0.00127584
Csf2rb	2.41897	5.73002e-05	0.000978484		Gm8580	-6.14279	6.81797e-05	0.00128176
Lmna	0.895224	5.72356e-05	0.000978484		Zfp334	-3.53826	6.87761e-05	0.00129133
Cacybp	0.914209	5.79655e-05	0.000988585		Cbfb	0.961779	6.96005e-05	0.00130514
Cxcl12	-2.10879	5.80718e-05	0.00098914		Get4	0.907956	7.05364e-05	0.00132101
Abhd4	-0.939588	5.88943e-05	0.00100188		Slfn14	10.2916	7.1033e-05	0.00132862
Fen1	1.84164	5.89839e-05	0.00100213		Adra2c	-10.5928	7.14901e-05	0.00133548
Melk	8.93738	5.94326e-05	0.00100847		Sesn1	-1.29112	7.17842e-05	0.00133928
Smad3	-1.25381	6.0272e-05	0.00102142		Crlf1	1.70473	7.24249e-05	0.00134952
Antxr1	-1.11846	6.26931e-05	0.00106111		Cct7	1.01432	7.25809e-05	0.00135069
Mcam	2.05102	6.2994e-05	0.00106486		Tusc2	-0.918189	7.26707e-05	0.00135069
Rela	-0.891123	6.31655e-05	0.00106641		Atad2	2.08309	7.2944e-05	0.0013527
Fam129c	9.68678	6.40988e-05	0.00108081		Banf1	0.978463	7.29624e-05	0.0013527
Tnf	9.68638	6.43885e-05	0.00108433		Cd55	-1.7575	7.35923e-05	0.00136266
Klk13	-9.6208	6.48371e-05	0.00109052		Lims2	-1.89051	7.38846e-05	0.00136464
Tjp1	-1.24504	6.67071e-05	0.00112056		2210039B01Rik	-8.69053	7.38074e-05	0.00136464
Hnrnpab	0.80715	6.70066e-05	0.00112323		3110079O15Rik	2.05289	7.4144e-05	0.00136772
Faah	-2.6683	6.70337e-05	0.00112323		Cstb	1.10545	7.45163e-05	0.00137287
Tcirg1	1.47014	6.74639e-05	0.00112903		Olfml1	-4.25674	7.54278e-05	0.00138793
Fam64a	7.97255	6.78643e-05	0.00113432		Ttll7	1.97539	7.56806e-05	0.00139084
Cdo1	-2.25503	6.88718e-05	0.00114972		Gnb2l1	1.13104	7.63705e-05	0.00140177
Tuba1b	0.91495	6.90847e-05	0.00115184		Cd99l2	-1.08215	7.66313e-05	0.00140355
Cav1	0.957835	6.92812e-05	0.00115368		Thbd	-1.55828	7.66578e-05	0.00140355
Cstb	0.828029	6.94763e-05	0.00115406		Farsa	1.0989	7.69103e-05	0.00140593
D730005E14Rik	-9.56386	6.94245e-05	0.00115406		Lta4h	0.88234	7.69786e-05	0.00140593
Maff	-1.51764	6.99256e-05	0.00116009		Cplx3	8.6548	7.727e-05	0.00140777
Ssbp2	-1.16198	7.08625e-05	0.00117418		Zfp85os	-8.16245	7.72649e-05	0.00140777
Dcaf8	-1.01285	7.10549e-05	0.00117591		Galnt16	-1.99253	7.77535e-05	0.00141483
Hs3st1	-1.64284	7.11748e-05	0.00117645		Rpl36al	0.934124	7.89415e-05	0.00143467
Gpx3	-1.19526	7.15443e-05	0.0011811		Srebf1	-1.77977	7.90441e-05	0.00143477
Nudt5	1.45023	7.17461e-05	0.00118297		Gbp6	-8.17145	8.01138e-05	0.0014524
Aldh2	-0.892171	7.18429e-05	0.00118311		Mob2	-1.26144	8.07691e-05	0.00146248
Wbp1	-1.37943	7.2906e-05	0.00119915		Ceacam10	10.091	8.08972e-05	0.001463
AW551984	-1.94202	7.36665e-05	0.00121017		Myd88	1.00397	8.20773e-05	0.00148252
Kansl3	-2.15745	7.4209e-05	0.00121759		Lepr	-4.43057	8.54417e-05	0.0015414
Phlda1	1.2426	7.44878e-05	0.00122011		Tmem2	1.33624	8.65731e-05	0.0015599
Thrb	-2.76417	7.45448e-05	0.00122011		Psmc3ip	1.98792	8.73008e-05	0.00156727
Pbxip1	-1.06807	7.58753e-05	0.00124038		Lyar	1.28536	8.72048e-05	0.00156727
Rps8	0.847619	7.63182e-05	0.0012461		Cilp	-3.09399	8.72654e-05	0.00156727
Nr1d2	-1.13829	7.7081e-05	0.00125702		Smim3	1.43195	8.79182e-05	0.00157643
Rnf128	2.05843	7.8165e-05	0.00127315		Prg3	11.7937	8.80382e-05	0.00157666
Ablim1	-1.04618	7.89572e-05	0.00128449		Ereg	4.94549	8.92568e-05	0.00159655
Ctsc	1.34381	7.92524e-05	0.00128647		Rpl15	0.990065	8.97035e-05	0.00160259
Flnb	1.0091	7.92706e-05	0.00128647		Cstf3	1.56299	8.98852e-05	0.0016039
Lilr4b	2.18948	7.941e-05	0.00128717		4930579G24Rik	1.42476	9.00581e-05	0.00160504
Dlst	0.895435	8.0061e-05	0.00129616		Thbs3	-1.98138	9.09116e-05	0.00161829
Nell2	-9.49256	8.0922e-05	0.00130852		Cmbl	-3.40016	9.3052e-05	0.0016544
Shcbp1	9.782	8.17915e-05	0.00132098		Clec7a	3.04291	9.35648e-05	0.00166151
Clip1	-0.941447	8.22607e-05	0.00132696		Pdgfa	1.46285	9.42989e-05	0.00167253
Lat2	2.59641	8.33429e-05	0.0013428		Fcna	-2.48977	9.50522e-05	0.00168386
Rsad1	-2.22657	8.4241e-05	0.00135564		Ms4a4c	3.8986	9.52227e-05	0.00168486
P2ry14	-7.84398	8.45585e-05	0.00135912		Snrpd2	0.908541	9.56539e-05	0.00169046
Pgk1	1.20773	8.47143e-05	0.00135999		Parpbp	10.1428	9.63722e-05	0.00169742
Hn1	1.06633	8.48903e-05	0.00136119		Slc15a3	3.60033	9.64907e-05	0.00169742
D030056L22Rik	1.32701	8.53755e-05	0.00136733		Cacybp	0.913008	9.62661e-05	0.00169742
Wnk4	-9.48168	8.60063e-05	0.00137579		Colec12	-1.92162	9.65087e-05	0.00169742
Nenf	-0.995063	8.63088e-05	0.00137899		Casp6	1.23045	9.71994e-05	0.00170753
Has1	0.839694	8.64896e-05	0.00138023		Uchl3	1.21371	9.82715e-05	0.00172185
Nans	0.926463	8.82097e-05	0.00140601		Insig2	-1.2358	9.83645e-05	0.00172185
Peg13	-1.91943	8.84276e-05	0.00140781		Gli2	-3.02909	9.8314e-05	0.00172185
Dhfr	1.86713	9.04715e-05	0.00143864		G630090E17Rik	-7.13105	9.87903e-05	0.00172725
Tspan15	-0.958712	9.18572e-05	0.00145894		Hhip	-2.03798	9.90751e-05	0.00173018
Cdt1	1.90076	9.26077e-05	0.00146912		Il17rd	-3.34013	0.000100085	0.00174575
Lifr	-1.19907	9.27306e-05	0.00146933		Nckap1l	1.79481	0.000100493	0.00174873
Ccr1	1.46511	9.29357e-05	0.0014706		Scara5	-2.26011	0.000100438	0.00174873
Sept9	1.12412	9.30304e-05	0.0014706		Map2k1	0.958565	0.000102146	0.00177539
Zfr2	-9.39621	9.37103e-05	0.00147961		Psmd14	0.928483	0.000104218	0.00180926
Gnl3	1.26868	9.50601e-05	0.00149526		Chst11	1.78384	0.000105146	0.00181932
Nfib	-1.07306	9.51481e-05	0.00149526		Exosc2	1.34636	0.000105083	0.00181932
Ntn4	-1.35447	9.51227e-05	0.00149526		Zhx1	-1.08019	0.000105167	0.00181932
Cyp2e1	-7.22436	9.48755e-05	0.00149526		Clec2i	9.58956	0.000105815	0.00182685
Reck	-1.37316	9.55917e-05	0.00150048		Tspan4	0.98524	0.00010585	0.00182685
Txnrd1	0.938201	9.59546e-05	0.00150441		Wfdc12	5.6845	0.000106519	0.00183624
Osr2	-1.14427	9.61315e-05	0.00150542		Pfdn4	1.32215	0.000107471	0.00185048
Dpep2	1.66962	9.78038e-05	0.00152983		Soat1	1.60965	0.000108471	0.00186553
Plk1	5.49815	9.83334e-05	0.00153453		Ebf1	-1.53323	0.000108778	0.00186862
Svep1	-2.31147	9.82913e-05	0.00153453		Dynlt1a	1.99833	0.000108977	0.00186987
Serpinb8	-0.975642	0.000100716	0.00156988		Ahcy	1.35117	0.000109285	0.00187296
Cdh15	-9.39043	0.000101959	0.00158741		Clec4n	6.74387	0.000109771	0.00187911
Akr1c14	-9.37233	0.000102121	0.00158808		Alas2	4.19515	0.000110866	0.00189565
Arhgef10	-1.61839	0.000102748	0.00159598		Ibsp	2.64226	0.000112256	0.00191719
Dusp14	-0.995966	0.000102911	0.00159668		Pcyt2	-1.04109	0.000112502	0.00191918
Cyth4	1.229	0.000103341	0.00160148		Rpl6	1.06716	0.000113251	0.00192972
Tcp1	0.925139	0.000103648	0.00160439		Hexdc	-2.80303	0.000113799	0.00193682
Zscan18	-9.33428	0.000104005	0.00160806		Kctd15	-1.41774	0.000115022	0.00195538
Dnajb2	-1.02961	0.000104602	0.00161543		Slc24a3	-4.27344	0.000115346	0.00195863
Cs	1.02561	0.000104839	0.00161722		Radil	-1.92533	0.000116715	0.00197959
Lyz2	1.18887	0.000105531	0.00162603		Gldc	-2.16993	0.000117341	0.00198608
Eif1	-0.799947	0.000106223	0.00163481		Hykk	-4.57154	0.000117367	0.00198608
Arg1	7.97539	0.000106413	0.00163523		Ang	-1.42938	0.000117759	0.00199043
Col27a1	1.66038	0.000106494	0.00163523		Kif20a	4.1746	0.000120596	0.00203604
Cep170b	-1.06855	0.000108107	0.00165809		B4galt7	1.25203	0.000121391	0.00204712
Cd300a	1.34038	0.000111985	0.00171406		Kctd2	-1.34456	0.000121809	0.00205183
Lamb3	-4.3621	0.000112012	0.00171406		Hlf	-3.5027	0.000122085	0.00205412
Hells	5.83377	0.00011398	0.00174219		Bard1	6.72562	0.000122839	0.00205896
Tlr5	-9.36061	0.000114217	0.00174383		Taf4b	2.24766	0.000122838	0.00205896
Cinp	0.987351	0.000114792	0.00175061		AI467606	1.63056	0.000123005	0.00205896
Tnfrsf1b	1.00599	0.000115524	0.00175977		Stk17b	1.50034	0.000122877	0.00205896
Golt1b	0.918576	0.000116457	0.00176995		Ctdsp2	-1.08771	0.000123071	0.00205896
Mcfd2	0.79474	0.000116377	0.00176995		Gstt2	-2.14985	0.000123245	0.00205953
Cd163	-1.92634	0.000118418	0.00179772		Rab27b	2.35817	0.000123887	0.00206557
Selo	-1.89023	0.000118908	0.00180312		Dleu2	-1.31271	0.00012376	0.00206557
Mpeg1	2.2951	0.000119115	0.00180422		Nsf	0.959044	0.000124412	0.00207082
Sept11	1.00391	0.000119844	0.00181322		Palm3	-7.4649	0.000124483	0.00207082
Serpinh1	0.792227	0.000121158	0.00182896		Tuft1	-2.63819	0.000125063	0.00207814
Trf	-1.19046	0.000121105	0.00182896		Cyba	1.10898	0.000126484	0.00209771
Rhoj	-0.839116	0.000121322	0.00182939		Tmed4	-0.910162	0.000126646	0.00209771
Trappc1	1.02315	0.000121483	0.00182976		Vgll3	-2.33917	0.000126668	0.00209771
Txndc5	0.756419	0.000122266	0.00183948		Rarres2	-4.88116	0.000128427	0.00212446
Smim14	-0.823516	0.000123283	0.0018527		Dpt	-3.04201	0.00012867	0.00212609
Ppm1a	-1.00056	0.000125785	0.00188818		Cgnl1	-1.58023	0.000130815	0.0021591
4933417E11Rik	9.35502	0.00012597	0.00188884		Srsf7	0.92309	0.00013268	0.00218743
Phb2	0.843252	0.00012705	0.00190292		Cdca5	4.05052	0.000135025	0.00222361
Cct7	0.826974	0.000127194	0.00190294		Bglap	3.83282	0.000138572	0.00227947
Tmem104	1.25428	0.000128029	0.00191116		Pole2	2.25296	0.000139322	0.00228926
Ids	-0.908673	0.000127986	0.00191116		Rbl2	-1.30222	0.000139512	0.00228982
Aaas	1.40147	0.000128521	0.00191637		Oas1a	2.54292	0.000139838	0.00228998
Cd69	9.39926	0.000128741	0.00191752		Slc37a2	2.10401	0.000139987	0.00228998
Clec4n	6.04705	0.000129126	0.00192113		Prkd1	-1.45969	0.000139887	0.00228998
Rerg	-1.00943	0.000129318	0.00192185		Txn1	0.938702	0.000140543	0.00229333
Ppa1	0.829201	0.000129918	0.00192863		Ntn1	-1.41405	0.000140659	0.00229333
Cyb5a	-0.990685	0.000130585	0.00193639		Cers4	-2.26609	0.000140616	0.00229333
Napsa	1.93316	0.000131052	0.00193688		Mylip	-1.24798	0.000141358	0.00230218
Ctdsp2	-0.815732	0.000131031	0.00193688		Gm16675	-5.55203	0.000143942	0.00234168
Meox1	-1.88505	0.000130814	0.00193688		Slbp	0.920768	0.000144287	0.00234471
Rpl38	0.856868	0.000131492	0.00194125		Fkbp7	-1.30233	0.000144792	0.00235032
Sphk1	1.53576	0.000131894	0.00194504		Cks1b	1.23532	0.000148683	0.00241082
Fbl	0.988903	0.000132114	0.00194614		Sost	7.37393	0.000149342	0.00241885
Efhd2	0.920419	0.000133071	0.00195809		Stfa2	8.43006	0.000149993	0.0024231
Slc9a3r2	-1.0071	0.000133309	0.00195944		Nudt21	1.06174	0.000149905	0.0024231
Fam124a	-1.71892	0.000133898	0.00196594		Gm973	-9.64196	0.000150098	0.0024231
Rassf3	-1.09528	0.000134466	0.00197211		Alox5ap	1.79276	0.000150321	0.00242405
Prss22	9.36027	0.000136433	0.00199878		Fscn1	2.74374	0.000150724	0.0024279
Cycs	0.83389	0.000137204	0.00200569		Snrpd3	0.885961	0.000151751	0.00244177
Lrp6	-1.45611	0.00013713	0.00200569		Ier5	1.07138	0.000153119	0.00246109
Khdrbs3	-1.03117	0.000138125	0.00201695		Cnn2	1.31393	0.000154054	0.00247342
Ptgs2os2	9.27956	0.000138617	0.00202194		Mt1	1.08357	0.000154788	0.0024825
Mybbp1a	0.976731	0.000138769	0.00202196		Lbp	-2.15839	0.000156262	0.00250341
Chek1	7.39357	0.000139171	0.00202498		D17H6S56E-5	4.00809	0.000156516	0.00250375
Wdr1	0.801725	0.00013928	0.00202498		Tmem55b	-0.848554	0.000156622	0.00250375
Impg2	-7.80496	0.00013943	0.00202498		Arl5a	-1.09765	0.000157028	0.00250751
Acss2	-2.06205	0.000139818	0.00202842		Cenpl	1.82661	0.000158204	0.00252083
Ctso	-1.00189	0.000140559	0.00203697		Marveld1	-1.52133	0.000158164	0.00252083
Sfxn1	0.96844	0.000140726	0.00203719		Cdca3	4.98088	0.000163952	0.0026096
Faim2	-3.78084	0.000141301	0.0020433		Ano1	-2.23037	0.000165156	0.00262592
Pnpla3	-8.02241	0.000142588	0.00205969		Mira	-2.14559	0.000165345	0.00262609
Nup37	1.74609	0.000142809	0.00206067		Aldh2	-1.49493	0.000167085	0.00265088
Basp1	3.35946	0.000143067	0.00206101		Ccni	-1.06582	0.000167369	0.00265252
Fam69a	-1.08267	0.000143141	0.00206101		Plscr4	-1.77273	0.000167692	0.00265479
Ttc37	2.07215	0.000144217	0.00207428		Dab2ip	-1.67216	0.000170038	0.00268904
Itga7	-1.80392	0.000145563	0.00209139		Ccne1	6.17496	0.000171093	0.00269993
4930404H11Rik	-9.14493	0.00014768	0.00211954		Btbd2	-1.11618	0.000171069	0.00269993
Mms22l	3.07147	0.000149206	0.00213915		Sdpr	-3.95952	0.000171795	0.00270812
Cbx7	-2.72927	0.000149564	0.002142		Ralgds	-1.246	0.000172027	0.00270888
Hipk2	-0.993168	0.00015029	0.0021501		Dgat2	-5.13254	0.000172538	0.00271113
Psmd14	0.826172	0.000152667	0.00218177		Cyp2e1	-11.9541	0.000172485	0.00271113
Hexb	-0.955432	0.000153959	0.00219789		Rps16	1.13054	0.000173669	0.002726
Ntrk2	-1.76092	0.000154292	0.0022003		Pcmtd2	-1.491	0.000175619	0.00275367
Pa2g4	1.01639	0.00015546	0.0022146		Slfn2	2.47281	0.000176517	0.00276187
Eif2s1	0.941071	0.000156579	0.00222817		Nfkb2	1.20228	0.000176413	0.00276187
Adgrl4	2.19769	0.000157523	0.00223924		Uaca	-1.9383	0.000178432	0.00278888
Rgs19	1.10024	0.000158051	0.00224436		Itgav	1.28005	0.000178932	0.00279372
Plod3	1.04523	0.000159138	0.0022574		Incenp	2.27648	0.000179655	0.00280205
Casc5	5.64389	0.00015985	0.0022651		Man1c1	-1.42245	0.000180087	0.00280582
Wdr46	1.26111	0.000161247	0.00228215		Tprgl	-0.948625	0.000180295	0.00280609
Prpf31	1.00777	0.000161393	0.00228215		Ly6a	-1.02242	0.000181343	0.00281943
Dhrs7	-0.895557	0.00016212	0.00229002		Foxa2	10.658	0.000184077	0.00285892
Rcn1	0.996976	0.00016268	0.0022955		Hist1h3c	6.84553	0.000185445	0.00287713
Gm12603	9.15933	0.000165217	0.00232884		D630024D03Rik	-8.42203	0.000186823	0.00289547
Tm7sf3	-0.89125	0.000166753	0.00234556		Cit	8.12106	0.000188774	0.00291957
Zranb1	-1.35062	0.000166579	0.00234556		Mxd3	2.57004	0.000188633	0.00291957
2210039B01Rik	-9.03621	0.00016803	0.00236105		Fxyd6	-2.50575	0.000189688	0.00293063
Vps45	1.6735	0.000169118	0.00237385		Lctl	-12.2267	0.00019076	0.0029441
Bcat1	1.35488	0.000169298	0.00237389		Jchain	14.2345	0.000194329	0.00298843
Tmem59l	9.30641	0.000170769	0.00239202		Ngf	2.36358	0.000194055	0.00298843
Rhoq	-0.819476	0.000173641	0.0024297		Bpgm	1.3933	0.000194443	0.00298843
Alox5ap	1.35472	0.000174584	0.00243826		Snrpe	0.971242	0.000194038	0.00298843
Pmel	-9.11728	0.000174616	0.00243826		Smim10l1	-0.980798	0.000196042	0.00300985
Ncl	0.814128	0.000176553	0.00246274		Per3	-1.96493	0.000196269	0.0030102
Il6	9.17875	0.000177874	0.00247597		Fes	1.8143	0.000198205	0.00303359
Cfl1	0.766844	0.000177697	0.00247597		Arhgef12	-1.19993	0.000198141	0.00303359
Snai2	-1.05299	0.000178081	0.00247597		Tpx2	2.20045	0.000201553	0.00308162
Gm765	-2.75838	0.00017824	0.00247597		Hrsp12	-1.50446	0.000203137	0.00310264
Tpm3	0.906854	0.000179303	0.00248816		Tnrc6c	-1.35384	0.000204154	0.00311493
Mgea5	-1.0568	0.000180718	0.00250519		Gpi1	0.980805	0.00020491	0.00312324
Pnpt1	1.75853	0.000181588	0.00251466		Ric3	-3.10601	0.000207464	0.00315889
Srsf7	0.910989	0.000182947	0.00253087		Aoc3	-5.8984	0.000211424	0.00321587
Rpl6	0.789067	0.000183688	0.0025385		Mical3	-1.49202	0.000212116	0.00322307
Sectm1b	-5.21782	0.000186642	0.00257667		Fabp4	-6.79855	0.000214735	0.0032595
Plek	1.8535	0.00018928	0.00261039		Hdc	5.49535	0.000215435	0.0032634
Ms4a4c	10.0588	0.000190051	0.00261833		Tgfbr2	-0.928062	0.000215245	0.0032634
Ap1s1	0.866232	0.000190459	0.00262126		Smyd2	0.958197	0.000217538	0.00329189
Arsj	2.00692	0.000191274	0.00262977		Glb1l2	-14.4889	0.000219241	0.00331424
Polq	9.12027	0.000192764	0.00264213		Hipk3	-0.928077	0.000220124	0.00332418
Ehd3	1.04671	0.000192572	0.00264213		Slc25a13	2.32974	0.000221209	0.00333628
Synm	-0.935365	0.000192584	0.00264213		Gclm	1.08666	0.000221377	0.00333628
Stac	9.05284	0.000193187	0.00264523		Map1b	-1.32698	0.000222212	0.00334544
Kif20a	6.95287	0.000194165	0.0026559		Ube2n	0.937076	0.000223251	0.00335765
Laptm4a	-0.745583	0.000195225	0.00266768		Rnpepl1	-0.94455	0.00022463	0.00337494
Adcy9	-1.51435	0.000195491	0.0026686		Sec61g	0.880177	0.000226142	0.00339075
Tmem45b	-10.9445	0.000196343	0.00267749		Ebpl	-1.03052	0.000225938	0.00339075
Rasip1	2.44393	0.000197977	0.00269704		St8sia2	8.56719	0.000226878	0.00339372
Ccdc33	-8.93209	0.000199066	0.00270912		Gar1	1.3134	0.000226789	0.00339372
Macrod1	-1.70067	0.000201475	0.00273912		Tgfb2	0.955695	0.000227261	0.00339372
Fgf9	-5.49605	0.000202857	0.00275512		Pcdh18	-1.55794	0.000227255	0.00339372
Capza1	0.995227	0.000203634	0.00276287		Cenpb	-0.840262	0.000227688	0.00339665
Gm2115	9.04725	0.000206552	0.00279963		Pck1	-14.9893	0.000229593	0.00342161
Clec4e	5.98846	0.000209872	0.00284175		Fbxo5	2.98374	0.000230415	0.00342754
Arhgef28	-1.68825	0.000210262	0.00284416		Rpsa	1.04855	0.000230456	0.00342754
Lgals12	-7.38213	0.000211306	0.0028554		Rassf3	-1.27763	0.000230793	0.00342909
Rit1	-0.854587	0.000213206	0.00287817		Dock9	-1.87953	0.000231967	0.00344307
Colgalt2	-1.15246	0.00021362	0.00288087		Acaca	-3.60657	0.000234062	0.00347067
Sdpr	-1.52055	0.000216209	0.00291285		Hivep2	-1.39473	0.000235862	0.00349384
Lcp1	1.70106	0.00021668	0.00291626		Ube2t	2.34206	0.000236489	0.0034996
Rfc3	1.83402	0.000217581	0.00292545		Csf3r	6.13985	0.000237631	0.00351299
Apitd1	4.85234	0.000218268	0.00293174		Bud31	0.812874	0.000238831	0.00352719
Scel	-5.83062	0.00022012	0.00295367		Eldr	8.62509	0.000239957	0.00354026
Zc3h12d	7.39499	0.000221736	0.00297132		Acox3	-1.42455	0.000240364	0.00354272
Glt8d2	-2.51775	0.000221879	0.00297132		Pgpep1	-1.48462	0.000240617	0.00354291
Stx6	1.00722	0.000225527	0.00301715		Il15	-1.66741	0.000241047	0.0035457
Ipo4	0.985656	0.000227235	0.00303698		1190002F15Rik	2.71464	0.000241295	0.00354581
Osbpl1a	-1.16881	0.000228859	0.00305563		Htra1	-2.25689	0.000242461	0.0035594
Rgs5	-1.19434	0.000229323	0.00305877		Rpl29	1.09752	0.000243484	0.00357086
Elk3	0.932401	0.000236658	0.00315348		Taz	-1.04136	0.000243836	0.00357246
Nol6	1.76166	0.000236904	0.00315363		Car3	-6.74538	0.000244093	0.00357268
Lamb1	1.40422	0.000239056	0.00317911		Ankrd37	2.3402	0.000244536	0.00357562
Gypa	-2.05726	0.000239723	0.00318483		Parp16	-1.46656	0.000247518	0.00361563
Uchl3	1.07728	0.000242665	0.0032198		Cct6a	0.882439	0.000249384	0.00363922
Bclaf1	0.93727	0.000242836	0.0032198		Fmo2	-7.73406	0.000249627	0.00363922
Iah1	-1.00639	0.000246835	0.00326959		Bmp8a	4.41089	0.000250279	0.00364512
Traf2	1.59249	0.000250909	0.00331747		Tcf24	10.1469	0.000251876	0.00366346
Nme2	0.73604	0.000250945	0.00331747		Slc31a1	0.840765	0.000252035	0.00366346
Aga	-0.917665	0.000252844	0.00333929		Sec31b	-9.01637	0.000253012	0.00367403
Fam198a	-7.85198	0.000254422	0.00335682		Tspan2os	-7.63464	0.00025371	0.00368055
Ghr	-1.0102	0.000256054	0.00337503		Man2b2	-1.43433	0.000254745	0.00369192
Orai2	1.2459	0.000258743	0.00340713		Wdsub1	-1.3687	0.000256809	0.00371819
Abca2	-1.78224	0.000259242	0.00341034		Wnk2	-7.46056	0.000258671	0.00374147
Lhfp	-0.963278	0.000261466	0.00343622		B4galt1	0.956633	0.000259464	0.00374926
Ccl4	6.02098	0.000263717	0.00345903		Pik3ip1	-2.21973	0.000262769	0.00379329
Vars	0.958569	0.000263475	0.00345903		Bmp2	2.50108	0.000263106	0.00379444
Il10	8.83984	0.000264022	0.00345965		Ten1	1.0771	0.000263701	0.0037993
Gstm6	-7.50775	0.000264643	0.00346439		Rpl5	0.968419	0.00026406	0.00380076
Bcl6	-0.977036	0.000266693	0.00348782		Ttc7b	-1.45762	0.000264351	0.00380124
Pf4	1.03003	0.000266972	0.00348807		Zfp467	-2.31125	0.00026468	0.00380226
Cbx6	-1.07203	0.000268577	0.00350563		Rcc2	0.974594	0.000265794	0.00381454
Camk1d	-1.16876	0.000268967	0.0035073		Cdk18	8.7127	0.000267207	0.0038311
Sdcbp2	8.90683	0.000269479	0.00351056		Arpc3	0.871804	0.000267909	0.00383743
Nasp	1.0508	0.000274457	0.00357193		Wdr74	0.814191	0.000268417	0.00384098
Plcg2	1.84707	0.000275025	0.00357586		Cyb5a	-1.90803	0.000268759	0.00384213
Tgfbi	0.756962	0.00027815	0.00361299		Agap1	-1.10798	0.000271341	0.00387428
Abca8b	-8.65359	0.000279866	0.00363176		Ccdc152	-3.96211	0.000271796	0.00387428
Gypc	-1.12486	0.0002805	0.00363646		Igfals	-11.9651	0.000271768	0.00387428
Gnb4	0.989055	0.000281287	0.00364314		Islr2	-5.46239	0.000275781	0.00392728
Fabp4	-2.27246	0.000282045	0.00364943		Syngr4	7.35163	0.000276308	0.00393098
Osbpl2	-1.04885	0.000283437	0.00366391		C3	-3.30998	0.000276769	0.00393375
C3ar1	1.70418	0.000283984	0.00366745		Fermt3	1.89267	0.00028241	0.00401005
Hs3st3b1	-8.66468	0.000284871	0.00367535		Lrrc8d	-1.23112	0.000283434	0.00402072
Pdk1	1.31411	0.000287188	0.00370169		Cct2	0.866071	0.000285487	0.00404207
3000002C10Rik	6.74955	0.000289161	0.00372013		Nrxn2	-8.46834	0.000285399	0.00404207
Ncapd2	2.16151	0.000289174	0.00372013		Tmem173	1.36411	0.000285817	0.00404285
Pkd1	-0.987996	0.000290114	0.00372864		Aaas	1.33639	0.000293943	0.00415382
Myod1	8.76939	0.000291196	0.00373897		Ldha	1.20512	0.00029493	0.00416165
Flrt2	1.28344	0.000292047	0.00374631		Rhog	0.919011	0.000295345	0.00416165
Cxcl14	1.29444	0.000293019	0.00375159		4430402I18Rik	-7.04288	0.000295306	0.00416165
Mpp7	-1.37058	0.000292823	0.00375159		Myoc	-3.88754	0.000296893	0.00417947
Add3	-0.892324	0.000296184	0.0037885		Cadps2	-9.81386	0.000297775	0.00418788
Aebp1	0.754822	0.000297091	0.00379308		Pla2g5	-3.08006	0.000298142	0.00418904
Os9	-0.853086	0.000297108	0.00379308		AI593442	4.95525	0.000300841	0.00421492
Adamts4	6.59901	0.000299418	0.00381168		Pusl1	1.2662	0.000300378	0.00421492
Sec23b	0.861522	0.000299358	0.00381168		Pcdhb10	-7.88763	0.000300694	0.00421492
Fmo5	-2.40635	0.000299288	0.00381168		Pdzrn4	6.12973	0.000301523	0.00421823
Nipsnap3b	0.879878	0.000300397	0.00382052		Otud1	-1.54884	0.000301649	0.00421823
Pkd2	-0.781286	0.000302788	0.00384727		Hipk2	-1.17612	0.000304185	0.00424965
Col5a2	-0.885815	0.000303693	0.00385512		Dmpk	-1.2652	0.000304827	0.00425458
Ms4a7	1.05041	0.000305938	0.00387994		3300005D01Rik	2.11161	0.000305557	0.00425737
Orc6	1.17512	0.000307219	0.0038925		Usp5	0.792311	0.000305604	0.00425737
Slc35f6	1.0721	0.000311684	0.00394247		Cry2	-1.73275	0.000306385	0.00426422
Myd88	0.905772	0.000311819	0.00394247		Ncapg	6.23486	0.000306738	0.00426511
3632451O06Rik	-1.54772	0.000312045	0.00394247		Tagln	-2.62328	0.000308593	0.00428686
Nucb1	-0.735309	0.000314341	0.00396774		Cyhr1	-0.827815	0.0003106	0.00431067
Chst3	-1.36641	0.000316052	0.00398558		Slc16a1	1.80055	0.000312207	0.0043289
Pcsk2	-5.34692	0.000316556	0.00398819		Thrb	-1.56462	0.000314237	0.00435295
S100a1	-0.893307	0.000319158	0.0040172		Nipsnap1	-1.83003	0.000315111	0.00436095
Cdkn3	2.48886	0.000320523	0.00402681		Cad	1.14132	0.000317056	0.00438376
Snx21	-1.39363	0.000320425	0.00402681		Gstz1	-3.75441	0.000319791	0.00441744
Herpud1	-0.866762	0.000321771	0.00403871		Creb5	-1.68325	0.000320926	0.00442896
Cpeb1	-1.60245	0.000324736	0.00407211		Tmem208	0.876369	0.000322082	0.00444076
Alyref	0.846386	0.00032745	0.00410231		Ghr	-2.95666	0.000322417	0.00444123
Loxl2	-0.947249	0.000332003	0.00415547		Lpcat2	2.09547	0.000325565	0.00448039
Serinc2	5.09416	0.000333967	0.00417615		Rgl1	-0.997783	0.000328347	0.00451446
Wif1	-1.19397	0.000335256	0.00418836		Mki67	4.41355	0.000329133	0.00451799
Srpx2	0.779544	0.000335842	0.00419177		Gjb5	3.04745	0.000329769	0.00451799
5430437J10Rik	8.73366	0.000338136	0.00421415		Rogdi	-1.25027	0.000329401	0.00451799
Efemp2	0.81537	0.000338264	0.00421415		Tmem246	-1.33116	0.000329829	0.00451799
1500015O10Rik	-1.338	0.00033977	0.00422899		Kifc5b	8.36145	0.000330163	0.00451836
Pola2	2.49697	0.000340947	0.0042397		Chst1	-1.67722	0.000330597	0.0045201
Actb	0.779906	0.000345705	0.00429487		Ces1d	-12.9769	0.000331902	0.00453374
Tmem97	0.883403	0.000346146	0.00429637		Dusp5	4.71637	0.000332759	0.00454124
Arpc1b	0.71692	0.000346874	0.00430143		Cxcr4	3.51415	0.000333093	0.00454159
Foxo1	-0.766835	0.000348044	0.00431195		Krt222	-9.25849	0.000333893	0.00454828
Saa3	6.03047	0.000350072	0.00433307		Duoxa1	-1.62252	0.000340132	0.004629
Lpar1	-0.911879	0.000351351	0.00434489		Npm1	0.958819	0.000342812	0.00466117
C1qtnf3	-1.92159	0.000352228	0.00435172		Aox1	-3.06708	0.000344213	0.0046759
Atg14	-2.68753	0.000354643	0.00437752		Gstk1	-2.77854	0.000348291	0.00472694
Nfam1	1.31695	0.000355868	0.00438456		Baz1a	1.66597	0.000349974	0.00474541
Prkaa2	-3.37371	0.000355581	0.00438456		Fmo1	-7.20596	0.00035162	0.00476335
Prdx1	0.7056	0.000356755	0.00439146		Fbxl4	-1.28693	0.000354578	0.00479901
Itgb7	2.73801	0.000365581	0.00449598		Brix1	0.815755	0.000356054	0.00481189
Il2rg	2.30161	0.000366862	0.00450346		Zfp704	-1.3559	0.000356183	0.00481189
Mcm6	0.898171	0.000366757	0.00450346		Phyh	-1.83976	0.00035696	0.00481798
Cept1	0.924034	0.000369601	0.00453294		Dync2li1	-1.55798	0.000358661	0.00483651
Zbp1	2.97258	0.000370556	0.0045405		Csk	1.08681	0.000360948	0.0048629
Ndc80	6.18851	0.000371845	0.00455213		Slc9a3r1	0.981147	0.000364527	0.00490113
St3gal4	1.32767	0.000372662	0.00455797		Mbnl1	-1.29889	0.000364429	0.00490113
Wdsub1	-1.37177	0.000375889	0.00459025		Ntrk2	-3.81238	0.000364783	0.00490113
Cyp2d22	-5.21445	0.000375986	0.00459025		Inpp5d	2.28857	0.000365574	0.00490558
Tpp2	1.13798	0.000376345	0.00459045		Egln3	-2.72343	0.00036578	0.00490558
Chaf1a	2.05801	0.000377292	0.00459782		Ezh1	-1.32798	0.00036713	0.0049192
Zdhhc2	-1.46066	0.000377725	0.00459892		Slc2a8	-1.07281	0.00036831	0.00493054
Ostf1	0.740451	0.000379244	0.00461322		Mad2l1	1.5967	0.00036919	0.00493783
Emcn	2.70741	0.000380655	0.00462618		Ccl9	2.04936	0.000370298	0.00494816
Osbpl5	-0.844704	0.000381123	0.00462767		Rbm3os	8.24437	0.0003727	0.00497575
Ruvbl1	0.892227	0.000381897	0.00463287		Trim59	5.6193	0.00037459	0.00499645
Sec61a1	0.727038	0.000382242	0.00463287		Hmbs	1.5766	0.000376476	0.00501707
Sparc	-1.12503	0.000384112	0.00465133		Lmnb2	1.76385	0.00037866	0.00504162
Scara5	-1.02261	0.000385226	0.00466061		Atf5	-1.04735	0.00037916	0.00504372
Cd59a	-1.97545	0.000385607	0.00466101		Arpc1b	0.846007	0.000383651	0.00509886
Dlgap4	-0.850604	0.000386479	0.00466734		Oas1b	8.65719	0.000384193	0.00509909
Epyc	-2.22818	0.000387378	0.00467398		Platr17	7.61872	0.000384361	0.00509909
Dusp16	-1.96953	0.000387876	0.00467579		Lipe	-5.32824	0.000385102	0.00510434
Rbm3	0.721924	0.000388649	0.0046809		Pcolce	-1.32554	0.000386113	0.00511314
Hey1	7.28143	0.000390672	0.00470104		Ash1l	-0.852339	0.000387526	0.00512724
Arhgap31	-0.951905	0.000391537	0.004703		Fasn	-4.20442	0.000390285	0.00515911
Adamts15	-6.7891	0.000391396	0.004703		4933400F21Rik	-8.33027	0.000391666	0.00517273
Eif4a2	-0.904259	0.000392969	0.00471598		Mcc	-2.22216	0.000392558	0.00517986
Kdelr2	0.748495	0.00039414	0.0047258		Aldh1l2	2.2722	0.000393338	0.00518115
Atrnl1	-1.49885	0.000395078	0.00473281		Tbxas1	2.05138	0.000393468	0.00518115
Bpifc	1.85163	0.000396743	0.00474852		Zbtb16	-3.29933	0.00039371	0.00518115
Fkbp5	1.24796	0.000404543	0.00483756		Opcml	-9.52986	0.000394376	0.00518528
Idh3a	0.800718	0.00040795	0.00487395		Ap2s1	0.899712	0.000396479	0.00520829
Anpep	-1.39017	0.000408542	0.00487668		Cyp39a1	-1.8732	0.000398142	0.00522527
Rpl27	0.779441	0.000409435	0.00488298		Rnf152	-3.31735	0.000398481	0.00522527
Utrn	-0.800091	0.000409954	0.00488369		Klf2	-1.10673	0.000399642	0.00523585
Ppt1	-0.876444	0.000410223	0.00488369		B230118H07Rik	-0.94582	0.000402757	0.00527196
Chst12	-0.978437	0.00041107	0.00488944		Vps39	-1.26464	0.000404171	0.00528578
Rbm14	1.16629	0.000413442	0.00491329		Fam63b	-0.990724	0.00040509	0.0052931
Cyp7b1	8.08742	0.000413901	0.00491439		Utp15	1.31114	0.000407428	0.00531894
Pigp	-0.939545	0.000415914	0.00493392		Tnn	3.48601	0.000409607	0.00534266
Ckap2l	4.94664	0.000416536	0.00493692		2610524H06Rik	1.36049	0.000413773	0.00538334
Grina	-0.781912	0.000417363	0.00494236		Zfp651	-1.05795	0.000413261	0.00538334
5730559C18Rik	8.54072	0.000418906	0.00495626		Ifit2	-2.35103	0.000413822	0.00538334
Hnrnpa2b1	0.728163	0.000420288	0.00496384		Fcho1	10.2824	0.00041626	0.00541028
Atraid	-0.740716	0.000420053	0.00496384		Tst	-4.11774	0.000419708	0.00545029
Rftn1	1.77052	0.000424718	0.00501175		Gm14379	-9.89504	0.000421496	0.00546869
Afg3l1	0.965628	0.000425279	0.00501395		Gem	-1.2093	0.000422041	0.00547095
Acap1	7.50319	0.000426059	0.00501873		Cyp4b1	-7.2718	0.000426135	0.00551917
Lgals1	0.698998	0.000426963	0.00502496		Tlr13	3.02162	0.000426793	0.00552283
Dpysl2	-0.714851	0.000432112	0.00508111		Nppa	-9.01534	0.000432298	0.00558916
Prg4	0.920999	0.000433167	0.00508904		Rbms3	-1.38989	0.000433525	0.00560011
Cx3cl1	1.3953	0.000435246	0.00510899		Hrct1	-1.34525	0.000434611	0.00560922
Rad51	4.22687	0.000437973	0.0051365		Kif19a	-8.88953	0.000439332	0.00566519
Ptges2	0.879738	0.00044036	0.00515999		Cacna1s	10.8343	0.000440747	0.00567848
Sec62	-0.778517	0.000443258	0.00518488		Serpinb9	-1.7498	0.000441162	0.00567885
Sgce	-0.955547	0.000443044	0.00518488		Slc41a2	1.69468	0.000442579	0.00569212
Lrrc8d	-1.44533	0.000446466	0.00521785		Mthfd2	1.50943	0.000443857	0.00569861
Gpr132	8.54576	0.00045176	0.00527053		Stra6	-4.68852	0.000443796	0.00569861
Lin7a	-2.14278	0.000451427	0.00527053		Man2c1	-1.14594	0.000445756	0.00571304
Phlda2	8.04753	0.000452956	0.00527989		Nr1d2	-1.50191	0.000445632	0.00571304
Mogs	1.29786	0.000454293	0.00529088		Parp6	-1.4925	0.00044955	0.00575666
Snrpa1	1.09607	0.000461153	0.00536611		Apold1	2.32062	0.0004514	0.00577533
Zfp874b	-4.17472	0.000469832	0.00546236		Sema7a	3.86403	0.000456964	0.00584145
Epb4.2	-6.03131	0.000470565	0.00546614		Prickle2	-2.41593	0.000458188	0.00585202
Clec7a	2.54752	0.000476428	0.00552945		Camk2b	-3.06825	0.000459975	0.00586975
Stk38l	-0.957153	0.000480363	0.0055703		Thop1	1.37176	0.000462372	0.00589525
Bdkrb1	8.01305	0.000480975	0.00557257		Nans	1.08921	0.000465988	0.00592597
Adamts1	1.62446	0.000481999	0.00557962		Nrp2	0.851423	0.000465683	0.00592597
Ttc28	-1.49647	0.000488462	0.00564956		Csad	-2.31287	0.000465516	0.00592597
Vps13a	-2.16304	0.000489128	0.00565219		Panx3	10.8148	0.000467418	0.00593776
Doc2b	-6.29371	0.000489533	0.00565219		Actn4	1.08139	0.000468042	0.00593776
Etf1	0.797762	0.000490438	0.00565776		Hoxd9	-2.02918	0.000468124	0.00593776
Epas1	-1.13514	0.00049644	0.00572207		Svep1	-2.60621	0.000468945	0.00594306
Rftn2	-0.910878	0.00049748	0.00572914		Pola2	1.25061	0.000471826	0.00597443
Aplp2	-0.731789	0.000497994	0.00573014		Sphk1	2.17985	0.000474671	0.0060039
Pilra	3.39999	0.000499344	0.00573582		Bcam	-2.62472	0.000474968	0.0060039
Tcta	-1.11589	0.000499027	0.00573582		Mak16	1.02071	0.00047867	0.00604552
Zfp943	-2.17658	0.000501957	0.0057609		Wbp1	-1.50012	0.000479393	0.00604946
Fam46c	-2.19083	0.000503149	0.00576965		Hist1h2ae	4.16163	0.0004813	0.00606834
Ifi204	1.3782	0.000507748	0.0058174		Hif1an	-1.11647	0.000483016	0.0060804
Kif23	5.47724	0.00051713	0.00591984		Itga9	-1.77709	0.000483083	0.0060804
Actn1	1.30226	0.000519615	0.00594321		Als2cl	-2.10007	0.000484824	0.00609712
Arid5b	-1.44033	0.000520604	0.00594945		Kdelc2	-0.835185	0.00048615	0.00610858
Leo1	1.52821	0.000524203	0.00598547		Abracl	1.17138	0.000487149	0.00611107
Nras	0.797277	0.000529307	0.00603861		Tmem106c	-1.11248	0.000487177	0.00611107
Fignl1	9.02309	0.000532211	0.00606658		Zfp318	-1.73212	0.000488192	0.00611858
Gtf3c4	-1.00529	0.000534024	0.00608206		Acbd4	-2.22915	0.000491717	0.00615754
Rgs6	-8.30099	0.00053615	0.0061011		Sf3b5	0.77634	0.000495279	0.00618276
Map1lc3b	-0.821455	0.000538549	0.00612319		Tapbpl	-1.69462	0.000495829	0.00618276
Ebf1	-0.980485	0.000540959	0.00614538		Nudt18	-1.9096	0.00049431	0.00618276
Ckb	-0.702252	0.00054801	0.00621495		Fam13a	-5.75191	0.00049549	0.00618276
Arvcf	-1.88695	0.00054774	0.00621495		Klhdc7a	-12.1253	0.000494711	0.00618276
Lrig3	-1.27909	0.000549285	0.00622415		Tex30	1.33769	0.000496545	0.00618646
Nop58	0.891291	0.000554035	0.00627267		Pla2g2d	-11.5994	0.00049887	0.00621018
Psma4	0.752348	0.000558868	0.00632205		Tmie	2.10758	0.000500087	0.00622007
Gng11	-0.899476	0.00056243	0.00635698		Alpl	2.7622	0.0005054	0.00628085
Lmnb2	3.9185	0.00056725	0.00640606		Hn1l	1.24776	0.00050695	0.0062948
Ndrg3	-0.868429	0.000568282	0.00641231		Chst12	-1.30108	0.00050849	0.006303
Klf13	-0.835045	0.000569864	0.00642475		Bcas3	-1.40573	0.000508893	0.006303
Pitpnm2os1	8.28852	0.000579461	0.00651321		Arhgap20	-3.50384	0.000508345	0.006303
Vill	1.96847	0.000579042	0.00651321		D130020L05Rik	-3.99993	0.000510297	0.00631509
Cenpb	-0.814351	0.000579653	0.00651321		Ppp1r3c	-1.9829	0.00051226	0.00633407
Fbxl3	-0.893859	0.000578365	0.00651321		Hacd4	-1.18896	0.000512717	0.0063344
Slitrk6	5.22617	0.000582104	0.00653527		Ccne2	3.04172	0.000514545	0.00635166
Ano3	8.37167	0.000583089	0.00653537		6330403K07Rik	-10.1196	0.000517233	0.00637949
Rpl39	0.846722	0.000582888	0.00653537		Clec3a	-2.49859	0.000517795	0.00638109
2700094K13Rik	1.2465	0.00058511	0.00655255		Nup43	1.69841	0.00052019	0.00640525
Tlr13	1.96098	0.000590202	0.00660406		Car6	8.78929	0.000521312	0.0064137
Pold1	1.22042	0.00059391	0.00663447		Ppp1r14c	10.2029	0.000521948	0.00641617
Eif2b1	0.8715	0.000593556	0.00663447		Mybl2	4.38054	0.000523207	0.00642094
Tesc	-2.66971	0.000597947	0.006674		Oaz2	-0.800789	0.000522872	0.00642094
Calu	0.667457	0.00059853	0.00667495		Cxcl2	6.31515	0.000524836	0.00643022
Il17rd	-1.96922	0.000601132	0.0066984		AI854703	-9.70266	0.000524525	0.00643022
Zfp46	-1.76331	0.000605791	0.00674471		Cygb	-3.51727	0.000525893	0.00643687
Emp1	0.721877	0.000607244	0.00675481		1700049G17Rik	-3.71283	0.000526252	0.00643687
Galnt18	-1.31327	0.000607706	0.00675481		Spi1	1.4118	0.000527378	0.00643691
Col15a1	-1.053	0.000611631	0.0067928		Farsb	0.991154	0.000527204	0.00643691
Aspm	7.34438	0.000616043	0.00683614		Ypel3	-1.11337	0.000527565	0.00643691
Clec4a2	1.88587	0.000617285	0.00684425		Tmsb10	0.905718	0.000529042	0.00644959
Ywhag	0.757181	0.000620616	0.0068755		Smox	1.36219	0.000530872	0.00646655
Raet1e	8.23468	0.000623131	0.00689766		Tpi1	1.09094	0.000536807	0.00653345
Srxn1	0.74707	0.000624909	0.00691123		Cib2	-2.82521	0.000539437	0.00656003
Slc35e3	-1.02309	0.000625388	0.00691123		Sh2d5	6.69689	0.000542258	0.00658348
Selplg	1.02074	0.000627147	0.00692497		Aes	-0.762591	0.000542007	0.00658348
Smarca2	-1.05191	0.000629501	0.00694524		Gas2l3	4.17512	0.000545147	0.0066131
Arhgdig	2.46085	0.000638859	0.00703112		Smim19	-1.16276	0.00054603	0.00661837
Nfatc4	-1.56401	0.000637837	0.00703112		Snapin	-0.828572	0.000548211	0.00663935
A430033K04Rik	-4.66731	0.000638511	0.00703112		Acadsb	-1.18277	0.000549365	0.00664786
Pttg1ip	-0.666615	0.000652289	0.00717304		Ankrd2	11.7865	0.000552242	0.00667718
Nuak1	-1.5601	0.000653708	0.00718275		Tlcd1	-1.5753	0.000554898	0.00669831
3110039I08Rik	2.72024	0.000654709	0.00718486		Tmtc1	-2.53573	0.000554746	0.00669831
Banf1	0.734987	0.000654972	0.00718486		Gzf1	-1.6936	0.000555676	0.00670222
Ggh	-0.907096	0.000656161	0.00719202		C1ra	-2.235	0.000556853	0.00671092
Has2	2.03679	0.000665573	0.00728923		Arhgap11a	2.92954	0.000560785	0.00675279
Spc24	5.03885	0.000670013	0.00730205		Wdr1	1.00194	0.000563512	0.00678009
Dse	-0.748099	0.000669776	0.00730205		Sncg	-5.18013	0.000564151	0.00678224
Sppl3	-0.921387	0.000669616	0.00730205		Lrig1	-1.76081	0.000568758	0.00683205
Ptprg	-0.933104	0.000669194	0.00730205		Pqlc3	-1.85325	0.00056961	0.00683671
Pstpip1	-0.974317	0.000667924	0.00730205		Rpl35	0.958728	0.000573223	0.00687447
Nme3	-1.48624	0.000667815	0.00730205		Smyd5	1.16994	0.00057371	0.00687472
Fez1	-1.15736	0.000671762	0.00731517		Lamc2	1.87862	0.000575768	0.00689378
Mab21l2	-1.47909	0.000673052	0.00732326		Lynx1	-1.40941	0.00057979	0.00693631
4430402I18Rik	-7.39556	0.000674103	0.00732875		Tcta	-1.17847	0.000585726	0.00700164
Zfp827	-3.14213	0.000674666	0.00732893		Lhfp	-1.15624	0.000588365	0.00702748
Igfbp4	-1.05815	0.000675579	0.00733291		Adss	1.05652	0.000589241	0.00703225
Trim30a	1.36105	0.000683208	0.00740971		Oas3	7.80716	0.000589774	0.00703291
Ecm1	0.694619	0.000684458	0.00741727		Grwd1	1.21568	0.000592576	0.00706061
Spint2	-1.45925	0.000686942	0.00743817		Adamts15	-11.4234	0.000595078	0.0070847
Ccne1	7.88306	0.000688793	0.00744608		Pla2g16	-3.85141	0.000596622	0.00709735
Stag2	-0.903146	0.000689339	0.00744608		Tle1	-1.2997	0.000601911	0.00715449
Bicd1	-2.89189	0.000688971	0.00744608		Rps7	1.03153	0.000603388	0.00716626
Chac1	-2.33094	0.000695763	0.00750942		Klhl32	10.1092	0.000605332	0.00718356
Clvs1	8.21774	0.000696863	0.00751524		Creld1	-1.2315	0.00060636	0.00718419
Dennd5a	-0.787986	0.000699796	0.00754081		Ppp1r36	-7.15802	0.000606016	0.00718419
Sh3pxd2b	1.09765	0.0007081	0.00762417		Crabp1	8.55138	0.000608816	0.00720036
Reep1	3.10795	0.000717684	0.00772115		Vmac	-1.50437	0.000608223	0.00720036
Fcer1g	0.942209	0.000719675	0.00773637		Cyp27a1	-3.55453	0.00060919	0.00720036
Cc2d2a	-1.35692	0.000723059	0.00776651		Cd84	2.12718	0.000610395	0.00720883
Nubp1	1.12081	0.000729148	0.00782564		Mllt6	-1.13855	0.000612159	0.00722387
Gpr137b-ps	-0.835521	0.000732373	0.00785397		Med12l	-4.5621	0.00061284	0.00722612
Pi16	-3.07451	0.00073562	0.00788248		Kansl3	-1.32157	0.000614746	0.0072428
Mxd3	8.66169	0.000736681	0.00788755		Cd177	6.40635	0.000617412	0.0072684
Tom1l2	-0.83981	0.000751648	0.00804137		Abcc3	1.86867	0.00062138	0.00730555
Jam2	0.723825	0.000752934	0.00804871		Etv1	-1.46147	0.000621559	0.00730555
Ninj1	-0.67339	0.000755364	0.00806825		Mast1	-7.6156	0.000623559	0.00732322
Cotl1	1.14996	0.000763323	0.00814677		Runx1t1	-1.86667	0.000624553	0.00732905
Cenpq	2.25531	0.000771347	0.00821933		5930430L01Rik	-1.95052	0.000627106	0.00735315
Serpina1e	-3.08694	0.000771039	0.00821933		Mycn	-8.28773	0.000628548	0.0073642
Ggta1	-1.00624	0.000774855	0.00825015		Pik3c2b	-3.75745	0.000631456	0.0073924
Atp6v1f	-0.782514	0.000786058	0.00836278		Tshr	-7.95785	0.000635551	0.00743443
Myo6	-1.06906	0.000801153	0.00851662		Chrd	-2.00564	0.00063654	0.0074401
Palmd	-1.39916	0.000802662	0.0085259		Mllt4	-1.44598	0.000644144	0.00752301
Csnk1e	-0.883698	0.000803311	0.00852604		Spta1	11.0403	0.000646009	0.00753579
Eef1d	0.722841	0.000804607	0.00853303		Nek7	-0.985569	0.000646261	0.00753579
Hbp1	-0.746329	0.000806505	0.0085464		Spc24	4.62094	0.000648098	0.00755123
Smpd1	-0.765468	0.000809658	0.00856628		Sh3bp2	1.13572	0.000650002	0.00756744
Oplah	-1.55001	0.000809249	0.00856628		Dhfr	1.90253	0.00065247	0.00759017
Cad	0.940871	0.000814328	0.00860889		Znfx1	-1.04961	0.000657695	0.00764492
Haus4	1.55149	0.000816183	0.0086217		Ska1	4.9096	0.000658531	0.00764861
A630033H20Rik	1.42702	0.000822574	0.00868237		Snrpa1	1.20649	0.000659562	0.00765456
9430020K01Rik	-1.08234	0.000827754	0.00873017		Edil3	2.14794	0.00066117	0.00765513
Gpi1	0.774738	0.000835097	0.00879599		B4galt5	1.12634	0.000660905	0.00765513
Slc4a1	-1.81399	0.000835307	0.00879599		2700069I18Rik	-7.78389	0.000660591	0.00765513
Olfml1	-9.7353	0.000836848	0.00880529		Bglap2	3.12343	0.000663686	0.00767823
Ttll12	1.26766	0.000852251	0.00896033		Fam126a	-1.08607	0.000664922	0.0076865
Sp3	-0.854697	0.000852967	0.00896083		Nop56	1.07811	0.000669281	0.00773082
Cd53	1.57631	0.000854676	0.00897176		Xkr5	7.8395	0.000670681	0.00774093
Gpx1	-0.771223	0.000856731	0.00898629		Rps26	1.05402	0.000671453	0.00774377
Smim10l1	-0.901472	0.000865412	0.00907025		Glis3	1.46919	0.000677916	0.0078122
Ndufa4l2	-1.68326	0.000868329	0.00909371		Ccr5	2.13127	0.000678553	0.00781343
Zdhhc20	0.837059	0.00086921	0.00909583		Capza1	0.902787	0.000679829	0.00782201
Rpsa	0.711139	0.00087383	0.00912696		Hist1h1d	6.80102	0.000683857	0.00784998
Rbms2	-0.750078	0.000874908	0.00912696		Nusap1	3.80887	0.000683372	0.00784998
Klf4	-0.848225	0.000873542	0.00912696		Plbd2	-0.825239	0.00068313	0.00784998
Ppfibp2	-3.13574	0.000874862	0.00912696		Dnmt3l	4.72804	0.000689034	0.00789777
Ces1f	-7.17659	0.000876657	0.00913809		Cdk17	1.50351	0.000690164	0.00789777
Irf7	2.21924	0.000883709	0.00917516		Col27a1	1.38425	0.000689999	0.00789777
Wdr18	1.0734	0.00088248	0.00917516		B3galnt1	-1.03998	0.000690158	0.00789777
Snrpd1	0.87306	0.000881643	0.00917516		Pam	-1.73209	0.000694076	0.00793637
Socs3	0.740185	0.00088432	0.00917516		Aaed1	-0.829886	0.00069543	0.00794569
Hipk3	-0.850518	0.000884273	0.00917516		Tagln2	1.17452	0.000697268	0.00796052
Phf2	-1.42546	0.000881374	0.00917516		Tg	7.0121	0.00069892	0.0079732
Use1	-0.94016	0.000886474	0.0091904		Eif2s2	0.799898	0.000703027	0.00801386
Samd14	-1.7237	0.000890328	0.00922322		Eci1	-1.73388	0.000704396	0.00801705
Htr6	-7.83021	0.000901361	0.0093303		Slco2b1	-3.1165	0.000703986	0.00801705
Car3	-3.28103	0.000908393	0.00939584		Thy1	-2.1063	0.000707561	0.00804687
Thbs4	-0.875156	0.000916623	0.00947366		Eef1b2	0.818761	0.000709946	0.00806776
Sox18	2.06853	0.000924022	0.00954158		Mettl14	-1.73817	0.000715525	0.00812491
Emilin1	0.830654	0.000924619	0.00954158		Ncaph	3.79904	0.000717265	0.00813839
Dlgap5	7.354	0.00092964	0.00958601		Nxph3	9.07138	0.00071901	0.00814904
Plac8	2.02332	0.000930899	0.00959163		Reep4	1.12117	0.000719309	0.00814904
Pdlim5	1.09194	0.00093458	0.00962215		Hn1	1.21423	0.00072156	0.00816826
Cav2	0.863435	0.000935679	0.00962607		Impg2	-5.24474	0.000723758	0.00818685
Spats2l	-1.23323	0.000941061	0.00967402		Tnfrsf22	2.52548	0.000724348	0.00818724
Mfap2	-1.54316	0.000947918	0.00973704		Ect2	5.79468	0.000725855	0.00819799
Gjb5	3.06138	0.00095028	0.00974637		Bcl2	-1.5106	0.000727096	0.00820572
Tex30	1.3317	0.0009501	0.00974637		Ccdc82	-1.16136	0.000730127	0.00823362
Myc	1.17004	0.000953488	0.00977179		Atp5g1	1.10145	0.000730776	0.00823464
Ddx11	7.18955	0.000955346	0.00977657		Lrrc59	1.16134	0.000732722	0.00824397
Rnf130	-0.737001	0.000955413	0.00977657		C1qtnf3	-2.21664	0.000732569	0.00824397
4833411C07Rik	-7.7536	0.000958563	0.00980133		Psmb5	0.772048	0.000733715	0.00824883
Icam1	0.966045	0.000963849	0.0098404		Retn	-8.26874	0.000736242	0.00827094
Ubtd1	0.853271	0.000963853	0.0098404		Irg1	9.58757	0.000740647	0.00831409
Cep85	3.79268	0.0009649	0.00984359		Rpl22l1	1.2136	0.000742827	0.00832588
Rpl12	0.71092	0.000969769	0.00988575		Timd4	-4.12357	0.000742795	0.00832588
Lman1l	8.78839	0.000975469	0.00993629		Tuba4a	2.27602	0.000743762	0.00833003
Rdm1	-1.22492	0.000978643	0.00996106		Tgfbi	1.11425	0.000744431	0.00833118
Arsb	-0.935809	0.000984551	0.0100136		G3bp1	0.821017	0.000751248	0.0084011
Tmem218	-0.99884	0.000987122	0.0100321		Dcun1d5	0.840768	0.00075224	0.00840581
Slc9a5	7.3637	0.000991452	0.0100685		Tgfbrap1	-1.25076	0.000757337	0.00845635
Clip3	-1.00917	0.000993321	0.0100798		Chad	-2.5837	0.000759157	0.00847026
0610043K17Rik	-6.99159	0.000996313	0.0101026		Arpc2	0.772085	0.000760757	0.00848169
Nup93	1.12647	0.000999938	0.0101316		Itga11	-1.94024	0.000762057	0.00848977
Fbxo5	4.07374	0.00100749	0.0101991		Lamp1	-0.825768	0.000762891	0.00849263
Kif20b	2.6352	0.00100812	0.0101991		Csgalnact1	1.78989	0.000766925	0.0085311
Apoc2	7.92256	0.00101066	0.0102017		Pitpnm2	-1.66049	0.000769544	0.00855378
Col23a1	5.29506	0.00100917	0.0102017		Rsph9	-1.34235	0.000770565	0.00855867
Rtp4	2.97732	0.00101003	0.0102017		Ckap4	1.3032	0.000771406	0.00856156
4632428N05Rik	-0.78646	0.00101903	0.0102785		Cct5	0.857664	0.000774728	0.0085855
Ucp2	0.668276	0.00102986	0.0103795		Ucma	-2.64397	0.000774665	0.0085855
Eci1	-0.933756	0.00103059	0.0103795		Ehd2	-0.927379	0.00077605	0.00859369
Trex1	1.24017	0.00104408	0.0104995		Rarb	-1.90988	0.000778069	0.00860958
Shank2	-7.62821	0.00104356	0.0104995		Nnat	-8.78591	0.000783486	0.00866301
Ccl3	6.96572	0.00104635	0.0105145		Fhl2	1.40236	0.000784178	0.00866417
Ust	-1.1369	0.00104784	0.0105216		Zdhhc2	-1.68837	0.000789175	0.00871284
Insig2	-1.04227	0.00105459	0.0105814		Basp1	2.53919	0.000790138	0.00871695
Tbl3	0.956163	0.00105791	0.0106055		Rpl34	1.88137	0.000796863	0.00875836
Cox5a	0.713579	0.00105857	0.0106055		Dph6	0.987014	0.000794513	0.00875836
Adck3	-1.65888	0.00106023	0.0106141		Crbn	-1.14266	0.000796566	0.00875836
Phactr2	-1.16144	0.00106947	0.0106987		Efnb2	-2.40853	0.000795445	0.00875836
Msrb3	-0.795147	0.00107502	0.0107462		Lpin1	-2.83783	0.000796075	0.00875836
Dusp6	0.796727	0.00107628	0.0107507		Cndp2	1.11965	0.000797658	0.00876057
Eef1e1	0.988851	0.00107708	0.0107508		Pirb	2.11496	0.000807192	0.00885867
Ect2	3.31887	0.00108436	0.0108153		Ppbp	6.4191	0.000808629	0.00886785
Dbf4	4.74974	0.00108958	0.0108513		Myh11	-9.79493	0.000812617	0.00890495
Thy1	-2.035	0.00108909	0.0108513		Foxo1	-1.20944	0.000814241	0.00891612
Me2	0.90059	0.0010918	0.0108653		Zfp871	-1.15535	0.000827768	0.00905752
Chrdl1	-2.32479	0.00109375	0.0108766		Fzd8	-2.22728	0.000832904	0.00910695
Fhl2	1.27932	0.00109965	0.0109272		Hsd3b7	-1.27372	0.000835607	0.00912974
Zfp113	-2.864	0.00110227	0.0109451		Eri1	1.18198	0.000837369	0.0091422
Il18r1	7.31863	0.00110484	0.0109625		Casp12	-1.83288	0.000838515	0.00914794
Trap1	0.843837	0.00110829	0.0109886		Phyhd1	-2.80372	0.000839752	0.00915311
Mat2b	-0.741728	0.00111644	0.0110613		Pde3b	-2.84524	0.00084023	0.00915311
Alg9	1.08184	0.00111981	0.0110865		Ppih	1.08337	0.000843512	0.00918207
Chsy1	0.906094	0.0011237	0.0111167		Ufsp2	0.873952	0.000844515	0.00918621
Crispld2	-1.16641	0.0011283	0.011154		Bphl	-1.3911	0.000848263	0.00922017
Ehd1	0.730138	0.00113193	0.0111817		Nos1	4.761	0.000851796	0.00925175
Ang	-1.58085	0.00113501	0.0112038		Retnlg	4.72056	0.000856962	0.009301
Gstk1	-1.96907	0.0011403	0.0112478		Ccnb1	6.12292	0.000859778	0.0093247
Pcmtd2	-1.21105	0.00114183	0.0112545		Cx3cl1	1.43927	0.00086214	0.00934345
Cd34	-0.74029	0.00114464	0.011274		Tchp	-2.15795	0.000863608	0.00935248
Dock9	-1.48598	0.00114892	0.0113078		Atp9a	-2.08738	0.000869949	0.00941423
Clstn1	-0.726265	0.00115283	0.011338		Zfyve21	-0.835928	0.000875394	0.0094662
Cybrd1	-1.84044	0.00115836	0.0113841		Ckap2l	4.98315	0.000878166	0.00948922
Timm50	0.772865	0.00116364	0.0114276		Ephx4	-2.41457	0.000880857	0.00951132
Rps10	0.718224	0.00116973	0.011479		Cd300a	2.26838	0.000883802	0.00953614
Gpx4	-0.717931	0.00117404	0.0115128		Syk	1.26197	0.000888302	0.00957768
Gdf3	7.99575	0.00117655	0.011529		Sec61b	0.851557	0.000892854	0.00961972
Tmem173	1.13958	0.00118044	0.0115587		Acsl1	-3.59549	0.000894129	0.00962642
Cmtm4	-0.996016	0.00118786	0.0116228		F7	11.2402	0.000901243	0.00968179
Vcam1	1.03306	0.00119253	0.01166		Mthfd1l	1.70413	0.0009003	0.00968179
Tax1bp1	-0.675779	0.00120472	0.0117706		Nfkbie	1.5458	0.00090092	0.00968179
Ak2	0.800851	0.00120985	0.0118121		Lyz2	1.74547	0.000908698	0.00975477
Arhgap44	-1.4752	0.00121405	0.0118445		Ska2	1.3969	0.000911452	0.00977311
Itpr1	-0.994637	0.00121866	0.0118722		Arl4a	-1.40258	0.000911733	0.00977311
Pik3r6	-8.23869	0.00121843	0.0118722		Mrgpra2b	9.57857	0.000914802	0.00977786
Sgol2a	4.58775	0.00122738	0.0119484		Dctpp1	1.32092	0.000913626	0.00977786
Tmem183a	0.894872	0.00122955	0.0119609		Srpx2	1.10904	0.000914416	0.00977786
2900041M22Rik	-2.66891	0.00123512	0.0120064		Set	0.710354	0.000915865	0.00977786
Ngp	-2.14359	0.00124463	0.01209		Laptm4a	-0.834902	0.000916156	0.00977786
Lima1	-0.89436	0.00124744	0.0121086		Arnt2	-2.12693	0.000914829	0.00977786
Tacc2	-0.91224	0.00125046	0.0121291		Rpl8	0.84818	0.000918757	0.00979852
Pcdh7	2.2153	0.00125239	0.012139		Pglyrp1	4.07362	0.000923134	0.00983808
Sox9	0.681256	0.00125954	0.0121995		Gm6634	3.01914	0.00092716	0.00987385
C4b	-1.18545	0.00126071	0.0122021		Smad1	-0.916843	0.000938415	0.0099865
Hace1	1.92855	0.00126424	0.0122274		B3gnt5	8.77572	0.000941241	0.0100026
AW549877	-1.09502	0.00126537	0.0122295		Rpl18	0.854821	0.000941288	0.0100026
Fxyd2	-0.838111	0.00127112	0.0122762		Pgm1	1.21313	0.000947494	0.0100613
Ppp1r14a	-2.44927	0.00127687	0.0123229		Pkp4	-1.3326	0.000952856	0.010111
Sh3bgrl3	0.717827	0.00128093	0.0123531		Gbp2	-1.54115	0.000954001	0.0101158
Mall	-1.25113	0.00128585	0.0123917		Zmynd10	8.31255	0.00095833	0.0101471
Lgals3bp	1.32143	0.00129606	0.0124811		Bin2	2.3476	0.000957857	0.0101471
Zfp651	-1.02886	0.00129853	0.0124959		Mtor	-1.18588	0.000960467	0.0101625
Slc7a11	4.43206	0.00130263	0.0125264		Zyx	0.974035	0.000964102	0.0101813
Cuedc1	-1.18817	0.00130472	0.0125375		Ube2m	0.742965	0.00096432	0.0101813
Bcl2	-1.13886	0.00130937	0.0125732		Calml4	-1.87012	0.000963365	0.0101813
Bub1b	5.42381	0.00132023	0.0126683		Nop9	1.23242	0.000966557	0.0101903
Nudcd2	0.879634	0.00132851	0.0127387		Ccdc148	-9.00547	0.000965914	0.0101903
Gapdh	0.763223	0.00134141	0.0128532		Sept6	-1.32474	0.000967525	0.0101932
Naa50	0.703557	0.0013451	0.0128702		Ncl	0.858345	0.000976244	0.0102704
Ezh1	-1.32125	0.00134452	0.0128702		Eya2	-2.21272	0.000976138	0.0102704
Slc38a1	-0.711286	0.0013493	0.0129011		Gpc6	1.34574	0.00098144	0.0103091
Zfp521	-0.934675	0.00135076	0.0129059		Deptor	-2.92089	0.000981587	0.0103091
Rgs1	7.82242	0.00136621	0.0130442		Agpat2	-3.02718	0.000982022	0.0103091
Kdsr	-0.856166	0.00136892	0.0130607		Cdh15	10.5653	0.000987488	0.0103591
Gfra1	1.6249	0.0013721	0.0130719		Snx30	1.32597	0.000988512	0.0103625
Tmem246	-1.01392	0.00137301	0.0130719		Umps	1.13205	0.000990515	0.0103761
Mapk8ip1	-1.69607	0.00137274	0.0130719		Dstyk	-0.986056	0.000993374	0.0103987
Cndp2	0.733629	0.00137567	0.0130837		Larp6	-1.68678	0.000994813	0.0104064
Tmem117	-1.20746	0.0013762	0.0130837		Slc35f6	0.875681	0.000996467	0.0104134
Tbcel	-1.15331	0.0013911	0.0132159		Tshz2	-2.07244	0.000996897	0.0104134
Txn1	0.640402	0.00140057	0.0132965		2700029M09Rik	0.85973	0.00100703	0.0105117
Camp	-1.7953	0.00140194	0.0133		Serinc2	4.28261	0.00100885	0.0105158
Ly6c2	2.39253	0.001406	0.0133292		Arpc4	0.754174	0.00100845	0.0105158
Ipo9	0.795401	0.00141243	0.0133712		Eif4e3	-1.18922	0.00101123	0.0105332
Otud1	-1.46278	0.00141144	0.0133712		Cldn22	-7.2403	0.00101342	0.0105486
Cxx1c	-1.0274	0.00141687	0.0134037		Flnc	1.96701	0.00101429	0.0105502
Dennd1b	-1.46969	0.00141965	0.0134206		Hp1bp3	-0.795774	0.00101532	0.0105534
Klhdc8b	-3.50073	0.00142522	0.0134638		Pkm	1.40782	0.00101667	0.0105601
Gm10516	-2.6759	0.00142626	0.0134641		Clcf1	2.17587	0.00102401	0.0106288
Hk1	0.743404	0.00142985	0.0134885		Eif1ad	0.995126	0.00103763	0.010755
Crip2	-0.61713	0.00143472	0.0135249		Chpt1	-2.87315	0.0010372	0.010755
Aldh9a1	0.882527	0.0014362	0.0135294		Fam46a	-0.994244	0.00104226	0.0107954
Arl5a	-0.841405	0.00144493	0.013602		Ptger1	-1.27025	0.00104742	0.0108413
Cdk6	2.02689	0.00144794	0.0136208		Cc2d2a	-1.9132	0.00105373	0.0108989
F13a1	1.11032	0.00144919	0.013623		Tmem86b	9.49365	0.00106086	0.0109649
Ski	-0.684095	0.00145439	0.0136623		Fam102b	-0.948532	0.00106235	0.0109726
Klhl22	-0.975962	0.00146643	0.0137616		Got1	1.437	0.00106437	0.0109782
Wasf1	-1.41586	0.00146701	0.0137616		Stk11	-0.797344	0.00106405	0.0109782
Klf11	-1.19233	0.0014761	0.0138371		Evi2a	1.78066	0.00107023	0.0110309
Aim1	4.22834	0.00148019	0.0138658		Tmem14c	0.901143	0.00107286	0.0110451
4933412O06Rik	7.55923	0.00149107	0.0139579		Ssbp2	-1.34452	0.00107312	0.0110451
Tmem204	-1.27335	0.00149368	0.0139726		Kif18b	5.95378	0.00107534	0.0110603
Rabgap1l	-0.667215	0.00149623	0.0139867		Gpatch4	1.2249	0.00108821	0.0111617
Cdc42ep4	-0.806176	0.00150025	0.0140145		Nrm	1.13325	0.00108898	0.0111617
Arl6ip5	-0.725251	0.0015019	0.0140202		Arpc5	0.783774	0.00108814	0.0111617
Nop56	0.816176	0.00150428	0.0140327		Rb1cc1	-1.10728	0.00108894	0.0111617
Tmem214	0.706596	0.00150934	0.0140519		Rnd2	-1.23276	0.0010869	0.0111617
Plin1	-4.61367	0.00150813	0.0140519		Hint1	0.807825	0.001099	0.0112565
Pla2g12b	-5.55975	0.00150949	0.0140519		Lypd2	-8.29347	0.00110766	0.0113373
Cd83	-1.48723	0.00151203	0.0140658		Pcx	-4.1842	0.00110843	0.0113374
P4htm	-2.49532	0.00151437	0.0140778		Clip4	-1.72567	0.00111664	0.0114134
Col8a1	0.820884	0.00151576	0.0140809		Cpox	1.16829	0.00112725	0.0115139
Mafk	-0.938898	0.00151773	0.0140895		Sgol1	4.66694	0.0011303	0.0115256
Cyb561	0.779196	0.00151982	0.0140991		Renbp	1.65169	0.00112947	0.0115256
Fuca1	-0.668101	0.00152305	0.0141193		Kif1c	-1.08785	0.00113114	0.0115256
Ctns	-1.08356	0.0015313	0.0141859		Klk13	-8.29397	0.00113152	0.0115256
Bzw2	1.54238	0.00153569	0.0142168		Rpl36a	0.965459	0.00113479	0.0115509
Sox5	0.84076	0.00154235	0.0142608		Rps27a	0.967987	0.00113587	0.0115539
Mpp5	-1.07424	0.00154257	0.0142608		Cd248	-1.7738	0.00113755	0.011563
Sgms2	-0.738562	0.00154742	0.0142958		Slc39a14	1.84258	0.00114648	0.0116458
Kbtbd2	0.832923	0.00155039	0.0143134		Xk	9.47442	0.00114809	0.0116541
Cfp	1.5068	0.00155794	0.0143581		Sgsm2	-1.36971	0.00115378	0.0117037
Serp1	0.624174	0.00156167	0.0143581		Igf1	-1.80298	0.00115799	0.0117303
Mgll	-0.740041	0.00155997	0.0143581		Nrxn3	-9.21451	0.00115783	0.0117303
Tmem167b	-0.750943	0.00155731	0.0143581		Cotl1	2.07814	0.00116764	0.01182
Phyh	-1.11149	0.0015607	0.0143581		Rbfox1	6.93614	0.00118198	0.0119569
Tmem136	-7.31317	0.00155947	0.0143581		Gm11837	-4.07524	0.0011848	0.0119772
Igf1	-0.772276	0.00156377	0.0143676		Fat3	10.3253	0.00119452	0.0120591
Pxylp1	1.24493	0.00157313	0.014436		Asb6	0.954089	0.00119453	0.0120591
Psmd13	0.664411	0.00157337	0.014436		Acadm	-1.75374	0.00119552	0.0120608
Dll4	7.94434	0.00157689	0.0144584		Adamts4	4.32063	0.00119901	0.0120877
Rhbdl2	5.07876	0.0015877	0.0145476		Efcab1	-8.61914	0.00120208	0.0121103
Cdca7	2.61605	0.00159619	0.0146054		Trf	-4.8038	0.00120494	0.0121309
Ube2t	2.25215	0.0015954	0.0146054		Tenm4	-7.00276	0.00120601	0.0121334
Fry	-1.0364	0.00159903	0.0146214		Abca6	-9.28913	0.00120872	0.0121523
Vldlr	1.60799	0.00160324	0.0146384		Hemgn	10.3292	0.00121194	0.0121716
Tmem59	-0.683059	0.00160329	0.0146384		Ppp1r3g	7.69712	0.00121229	0.0121716
Pdzd2	-2.78444	0.00160416	0.0146384		Ppid	0.920711	0.0012149	0.0121883
Maged2	0.697542	0.0016102	0.0146835		Lyplal1	-2.20236	0.0012156	0.0121883
Bysl	1.58462	0.00162469	0.0148056		Tusc5	-4.77467	0.00122043	0.0122284
Nos3	2.33887	0.00163269	0.0148684		Kif13a	-1.09882	0.00122402	0.012256
Ccl22	4.3852	0.00163929	0.0149183		C430002N11Rik	8.70356	0.00122819	0.0122683
E2f7	7.55065	0.00165316	0.0150343		4930427A07Rik	2.47052	0.00122979	0.0122683
Pde1a	1.0134	0.00165542	0.0150345		Alg8	1.11346	0.00122711	0.0122683
Postn	0.783352	0.00165539	0.0150345		2210408F21Rik	-1.37926	0.00123014	0.0122683
Arhgef12	-0.807505	0.00167468	0.0151991		3632451O06Rik	-1.61714	0.00123024	0.0122683
Csf3r	2.96499	0.00167995	0.0152366		Acacb	-4.7175	0.00122811	0.0122683
Clspn	3.30158	0.00168648	0.0152855		Cebpe	5.25176	0.00124313	0.0123885
Nrm	1.4968	0.0016901	0.015308		Nip7	0.798098	0.00124694	0.012418
Ncf1	1.2978	0.00169707	0.0153504		Acsl6	9.47158	0.00124931	0.0124332
Rabac1	-0.679055	0.00169632	0.0153504		Stil	4.40053	0.00125251	0.0124399
Glb1l2	-5.89473	0.00170059	0.0153718		Mydgf	0.737003	0.0012518	0.0124399
Sp100	1.69354	0.00170476	0.0153992		Ncoa1	-1.30225	0.0012514	0.0124399
Soat1	1.14447	0.00171697	0.0154989		Wdr45	-1.15332	0.00126296	0.0125217
Ddah1	0.801899	0.00175157	0.0158007		Optn	-1.29907	0.0012633	0.0125217
Lyn	1.32722	0.00175663	0.0158263		Mgst1	-3.25709	0.00126187	0.0125217
Prrt1	-7.26814	0.00175677	0.0158263		Car11	-4.09623	0.00126445	0.0125246
Vav1	3.2392	0.00176717	0.0159093		Rps10	0.956806	0.00127219	0.0125929
Mier1	-0.842528	0.00177824	0.0159982		Neu2	5.44941	0.00127711	0.0126246
Ngf	1.66045	0.00179323	0.0161223		Zfp646	-1.1718	0.00127633	0.0126246
Noc4l	1.17056	0.00180015	0.0161736		Whsc1	1.29823	0.001283	0.012673
Prkcsh	0.745218	0.00180317	0.0161899		Dmd	-1.67428	0.00128373	0.012673
Ankrd12	-0.92959	0.00180572	0.016202		Klhdc4	0.940558	0.00128639	0.0126908
S100a10	0.607456	0.00181231	0.0162502		Tnks2	-0.839115	0.00129001	0.012718
Xxylt1	0.953042	0.00181727	0.016265		4930515G01Rik	5.08573	0.00129659	0.0127744
Arhgap24	-1.24518	0.00181732	0.016265		Bche	-13.2338	0.00129913	0.0127908
Cyp2f2	-3.4562	0.0018176	0.016265		Fgf14	-8.40797	0.0013057	0.012847
Ank	0.824778	0.00181932	0.0162695		Zc2hc1a	-1.12849	0.00131468	0.0129267
Ptprb	1.86423	0.001827	0.0163273		Zfp503	-1.38124	0.00131698	0.0129406
Mir99ahg	-4.16116	0.00182962	0.0163398		Pop7	1.12722	0.00132809	0.0130411
Zfp503	-1.62548	0.00183416	0.0163694		Mgarp	9.90565	0.00133178	0.0130512
Sestd1	-1.02193	0.00184021	0.0164125		Slc5a3	1.64846	0.00133113	0.0130512
Zfp7	-5.99273	0.00184346	0.0164306		Myo5a	0.742357	0.00133038	0.0130512
Plekha2	-0.816211	0.0018597	0.0165643		Filip1	-3.05269	0.00133401	0.0130645
Srsf2	0.715231	0.00186786	0.0166259		Syne3	2.05477	0.00134224	0.0131299
Egfl7	2.13448	0.00186978	0.016632		Tmem104	1.19421	0.00134248	0.0131299
Cd84	1.1422	0.00189214	0.0168197		Nme3	-1.51023	0.00134451	0.0131411
Fads1	-0.732747	0.00189581	0.0168411		Agfg1	1.02301	0.00134751	0.0131617
Sema6b	3.00138	0.00189743	0.0168444		Gpr88	4.80481	0.00134934	0.0131708
Rars	0.789585	0.00189912	0.0168483		Prph	-3.3043	0.0013536	0.0132037
Slc16a6	8.04836	0.00190796	0.0169155		Ebf4	-6.25557	0.00136162	0.0132731
Katnb1	1.45258	0.00191258	0.0169452		Colgalt2	-2.14538	0.00136671	0.0133139
Ska3	4.5937	0.00191771	0.0169795		Socs5	1.3649	0.00136929	0.0133303
Eftud2	0.764004	0.00191981	0.0169868		Samd4	-1.45274	0.00137021	0.0133304
Itm2a	-0.836924	0.00193467	0.017107		Lhfpl4	-9.32179	0.00138191	0.0134353
Itih2	-1.72944	0.00193641	0.0171111		Adipoq	-7.73484	0.00138785	0.0134841
Egfl6	-4.62496	0.00193804	0.0171142		Cenpa	3.14323	0.0013923	0.0135153
Mrps7	0.773179	0.0019497	0.0171996		Mettl13	1.97591	0.00139288	0.0135153
Srcin1	-6.66922	0.00195028	0.0171996		Poc1a	1.94843	0.00140436	0.0136015
Ash1l	-0.859787	0.00195274	0.0172101		Zfp784	-1.89841	0.00140453	0.0136015
Wdr4	1.35759	0.00195556	0.0172236		Il16	-1.91616	0.00140406	0.0136015
Fcgr2b	1.38566	0.00197646	0.0173847		Wls	-0.802355	0.00140799	0.0136259
Trabd	0.805167	0.0019769	0.0173847		5730559C18Rik	8.04577	0.00141677	0.013693
Hlf	-2.75266	0.00197775	0.0173847		Glb1l	-2.10459	0.00141653	0.013693
Slc15a3	2.33474	0.00199611	0.0175232		Mogs	0.909909	0.00142446	0.0137493
Fam189a2	-3.01607	0.00199569	0.0175232		Adamtsl5	-1.19792	0.00142399	0.0137493
Cep55	8.93743	0.00200687	0.0176061		Pacs2	-0.857074	0.0014332	0.0138246
Pdss1	2.26165	0.00201119	0.0176324		Maob	-3.12374	0.00143765	0.0138584
Flna	0.60595	0.00201389	0.0176446		Rcn1	0.959229	0.00144212	0.0138924
Birc2	-1.25928	0.00201865	0.0176747		2610507B11Rik	-0.712115	0.00144512	0.0139122
Acly	0.681756	0.00202795	0.0177446		Esm1	4.02493	0.00146073	0.0140534
Rpl5	0.651318	0.00203085	0.0177583		Peg10	4.23163	0.00146715	0.0140967
Tmpo	0.75023	0.00203968	0.0178239		Gprc5a	1.91922	0.00146709	0.0140967
Hmgn2	0.718693	0.00204953	0.0178866		Gypa	4.57485	0.00146811	0.0140967
Aftph	-0.836276	0.00204831	0.0178866		Arg2	4.48021	0.0014692	0.014098
Thrsp	-5.62464	0.00206087	0.017974		Il18r1	7.96598	0.00147218	0.0141174
Hsd17b12	0.711793	0.00206287	0.0179797		Rpl35a	0.974357	0.00147352	0.0141211
Hyi	-1.46655	0.00208501	0.0181608		Abca2	-1.43185	0.00147625	0.014138
Slc41a2	1.1428	0.00209385	0.018226		Dnah8	10.1901	0.00147747	0.0141406
Proser2	-1.3021	0.00210273	0.0182914		Syncrip	0.753393	0.00148523	0.0141964
Cdr2l	0.950364	0.00211517	0.0183877		Prlr	-11.2034	0.00148429	0.0141964
Etl4	-4.1477	0.00211964	0.0184146		Ppl	-6.34612	0.0014901	0.0142336
Dck	1.70126	0.0021255	0.0184536		Thrsp	-10.3369	0.00149453	0.0142668
Fgf1	-1.8557	0.0021278	0.0184616		C4b	-2.12111	0.00150686	0.0143752
Npm1	0.647152	0.00213499	0.018512		Trappc12	-1.06162	0.00150958	0.0143918
Deptor	-2.05305	0.00215278	0.0186542		Ttc26	1.74684	0.00151664	0.0144434
Vmp1	0.775674	0.00216081	0.0187117		Scd2	-1.04831	0.00151767	0.0144434
Ctps	1.42809	0.00217298	0.0188038		Dlc1	-1.26405	0.00151793	0.0144434
Rbm10	1.07725	0.00217426	0.0188038		Rab11b	-0.725449	0.0015281	0.0145276
Wnt2	4.575	0.00218346	0.018859		Dhrs2	-7.42519	0.00152875	0.0145276
Acbd5	-0.976353	0.0021831	0.018859		4933417E11Rik	8.27004	0.00153219	0.0145509
Limk1	1.62554	0.00219279	0.0189275		Synrg	-1.27084	0.00153365	0.0145554
Gspt1	0.685958	0.00220521	0.0190224		Atraid	-0.844024	0.00154322	0.0146367
Hsd17b11	-1.42708	0.00221088	0.019059		Dmtn	-1.78127	0.00155788	0.0147663
C330027C09Rik	2.85874	0.00221852	0.0191024		Nop2	1.17509	0.00156817	0.0148481
Psmb2	0.634663	0.00221876	0.0191024		Tipin	1.03031	0.00156853	0.0148481
Ctss	1.24856	0.00222512	0.0191449		Cacnb4	-3.07129	0.00156983	0.0148509
Ms4a6b	1.18759	0.0022273	0.0191514		Apitd1	3.61798	0.00157469	0.0148682
Naa40	1.6314	0.00223218	0.019181		Fam180a	2.40135	0.00157304	0.0148682
Pcolce2	-0.846734	0.00223918	0.0192288		Sc5d	-0.985	0.00157461	0.0148682
Kif13a	-0.956512	0.00224815	0.0192935		Pdk2	-1.30927	0.0015783	0.0148928
Vmac	-1.19603	0.00225026	0.0192992		Cd27	-8.26271	0.00157934	0.0148931
1700025G04Rik	-0.913455	0.00226143	0.0193827		Smad3	-1.41414	0.00158153	0.0149042
Ccdc109b	0.637925	0.00226884	0.0194267		Rab11fip2	-1.51356	0.00159452	0.0150171
Ppp2r3a	-0.980365	0.00226953	0.0194267		Ptpra	-0.745614	0.00159878	0.015035
Esr1	-1.31282	0.00227091	0.0194267		Auh	-1.32967	0.00159949	0.015035
Slc31a1	0.746134	0.0022729	0.0194313		Serinc4	-7.62595	0.00159943	0.015035
Dpp7	-0.948523	0.00227789	0.0194615		Fos	1.56204	0.0016035	0.015063
Ppan	1.27211	0.00228166	0.0194689		Utrn	-1.18657	0.0016054	0.0150714
Sbno2	0.746032	0.00228144	0.0194689		Jund	-1.15999	0.00160806	0.0150867
Snrpd2	0.724753	0.00229168	0.019542		D3Ertd254e	-1.40916	0.00161268	0.0151204
Syt15	6.45802	0.0022965	0.0195706		Pira6	7.76359	0.00163101	0.0152646
Dpysl3	-0.61809	0.0023109	0.0196808		Fsd1l	-1.97607	0.00162927	0.0152646
Prkar1b	1.46547	0.00231623	0.0197137		1700023F06Rik	-3.96187	0.00163117	0.0152646
Nmt1	0.747278	0.00232098	0.0197416		Elfn1	8.89411	0.00163535	0.015294
Anapc15	1.29454	0.00232799	0.0197886		Tgoln1	-0.809316	0.00164256	0.0153517
Kpnb1	0.802494	0.00234715	0.0199389		Srsf1	0.827029	0.00164739	0.0153872
Cir1	-1.22995	0.00235247	0.0199714		Fancd2	4.09946	0.00165024	0.015404
Tmem185b	0.837914	0.00235661	0.0199939		Smarcc2	-0.777676	0.00165648	0.0154231
Gm14005	1.46051	0.00236655	0.0200655		Lama2	-2.80169	0.00165449	0.0154231
Msn	0.722164	0.0023773	0.0201439		P2rx5	-4.45101	0.00165449	0.0154231
Tbc1d9	3.2484	0.00238855	0.0202265		Greb1l	-9.03978	0.00165548	0.0154231
Knstrn	2.27873	0.00239338	0.0202521		Arhgef28	-2.01274	0.00165969	0.0154336
Nudt16	-1.34028	0.0023946	0.0202521		Apol6	-4.50684	0.00165923	0.0154336
Abca8a	-7.75035	0.00240374	0.0203166		Exosc6	1.04492	0.00166103	0.0154362
Lrr1	7.13674	0.00240741	0.0203348		Col17a1	10.1113	0.00166277	0.0154427
Arhgap11a	2.22737	0.00242579	0.0204772		Ski	-0.999107	0.00166849	0.015486
Mrpl12	0.709996	0.00243015	0.0205011		Ackr4	-4.3145	0.00167153	0.0155045
Nucb2	-0.680211	0.00244325	0.0205856		Id1	1.25193	0.00167757	0.0155508
Ptar1	-2.18631	0.00244227	0.0205856		Ggta1	-1.61076	0.00168035	0.0155668
Susd6	-0.791718	0.0024551	0.0206725		Btbd3	-0.854795	0.00168263	0.0155682
Nfkbiz	3.52498	0.00246273	0.0207238		Ccdc3	-1.5559	0.0016816	0.0155682
Plcxd2	6.65773	0.00246611	0.0207391		Pdzrn3	-1.35447	0.00168433	0.0155743
Dscc1	5.98897	0.00248109	0.0208521		Wwp1	-0.964446	0.00168681	0.0155874
Tmem57	-0.841035	0.00248338	0.0208583		Nipsnap3b	0.75917	0.00168902	0.0155926
Ralgds	-0.855682	0.00248532	0.0208615		Sqrdl	-1.20549	0.00169071	0.0155926
Dchs1	-1.89485	0.00248892	0.0208786		Slurp1	-2.31032	0.0016916	0.0155926
Hmgb2	0.813952	0.0025077	0.021023		Echdc3	-4.2667	0.00169109	0.0155926
Marcksl1	1.44861	0.00251765	0.0210722		Thyn1	1.19854	0.00169548	0.0156186
Osbpl9	-0.620435	0.00251829	0.0210722		Myom2	9.13801	0.00171878	0.015778
2210407C18Rik	-4.57698	0.00251824	0.0210722		Ncf2	1.44731	0.00171922	0.015778
Anxa3	-0.673607	0.00253461	0.0211955		Slc20a2	1.2049	0.00171643	0.015778
Cdk20	1.97172	0.00253788	0.0212096		Sorbs3	-0.739939	0.00171665	0.015778
Ankrd46	-0.955646	0.00255412	0.0213321		Rab5b	-0.780562	0.00171667	0.015778
Plp2	0.610386	0.00256631	0.0214135		Gm2a	-1.20673	0.00171711	0.015778
Vwc2	-6.7694	0.00256706	0.0214135		9430065F17Rik	-8.21077	0.00172073	0.0157821
Tmem26	8.28348	0.00257823	0.0214799		Clic5	-2.73169	0.00172397	0.015802
Enpp1	0.651235	0.00257665	0.0214799		Cuedc1	-1.29014	0.00172662	0.0158164
Ptprz1	-1.75074	0.00258942	0.0215597		Rps17	0.93393	0.0017341	0.0158751
Mitf	-1.05264	0.00259507	0.0215934		Pcdhb15	-9.10036	0.00173673	0.0158893
Manf	0.625429	0.00259846	0.0215994		Rbms2	-0.998313	0.00173952	0.0159049
Hfe	-1.07224	0.00259901	0.0215994		Arl4c	2.06259	0.00174088	0.0159076
Synpo2	-4.64372	0.00260393	0.0216268		Hcls1	2.00428	0.00174629	0.015947
Ywhaz	0.625981	0.00260763	0.0216441		Odf3l1	-2.83805	0.0017484	0.0159564
Ctnnal1	-1.71232	0.00261657	0.0217049		Kdelr2	0.985905	0.00177798	0.0162132
Nupr1	-0.819233	0.00262178	0.0217347		Abcd3	-1.01488	0.00177961	0.0162132
Hdc	7.44782	0.00263004	0.0217897		Ggps1	-1.065	0.00177984	0.0162132
Psd3	-1.36676	0.00263469	0.0218147		Ncoa2	-1.53049	0.00178508	0.016251
Hsd3b7	-0.765772	0.00263997	0.02183		Akt2	-0.949059	0.00179114	0.0162961
Pknox1	-1.07601	0.00264142	0.02183		Apbb1	-1.88175	0.00179606	0.0163206
Fgl2	-1.2993	0.00263911	0.02183		Mogat1	-12.0774	0.00179581	0.0163206
Acsl4	1.57266	0.00264623	0.0218563		Srxn1	1.00487	0.00180359	0.0163689
Baz1a	1.09578	0.00264827	0.0218596		Vipas39	-1.04295	0.00180337	0.0163689
Havcr2	1.88264	0.00266349	0.0219717		Jade1	-0.956628	0.00180977	0.0164118
Cwc25	-1.37791	0.0026704	0.0220152		Cxxc4	-8.83042	0.00181055	0.0164118
Msx1	-1.68009	0.00268694	0.0221379		AI662270	2.38455	0.00181636	0.0164471
Npdc1	-0.698282	0.00272385	0.0224282		Clstn1	-1.07113	0.00181667	0.0164471
Pip5k1c	-0.705745	0.00273813	0.0225182		Fam174a	-0.751337	0.00182078	0.016454
Tspan2	-1.04672	0.00273723	0.0225182		Plxdc2	-1.47677	0.00182031	0.016454
Mad1l1	1.31689	0.00274614	0.0225563		Hebp2	-1.62868	0.00182078	0.016454
Ccl24	-2.04895	0.00274519	0.0225563		Map2	-3.18763	0.00182904	0.0165185
Cd320	1.06257	0.0027633	0.0226695		BC055324	6.05274	0.00183403	0.0165433
Aspscr1	0.849294	0.0027629	0.0226695		H6pd	-0.797488	0.00183393	0.0165433
Setd7	-1.15285	0.00278169	0.0228065		Hmgn2	1.37198	0.00183756	0.016565
Chtf18	7.9207	0.00281173	0.0230105		Spata2l	-2.02099	0.00184397	0.0166127
Myo10	0.843989	0.00280937	0.0230105		Kcnh1	8.33803	0.00185382	0.0166911
Casp8	0.835092	0.00281025	0.0230105		Il13ra1	1.23909	0.00185612	0.0167017
Fam32a	-0.729895	0.00281683	0.0230382		Slc39a4	8.52436	0.00187377	0.0168502
9930021J03Rik	-1.18914	0.00282932	0.0231263		Il17rc	-0.976912	0.00187695	0.0168685
Osbpl10	6.50243	0.00283614	0.0231678		Fam3a	-0.905896	0.00188541	0.0169342
Ube2r2	-0.688965	0.00284037	0.0231883		Cd1d1	-3.82493	0.00188884	0.0169547
Ccnb1	4.57682	0.00284362	0.0232007		Ccdc149	-1.53756	0.00189644	0.0170126
Akt2	-0.670589	0.00284915	0.0232317		Slc4a1	5.25023	0.00190037	0.0170374
Moxd1	5.25008	0.00286519	0.0233483		Fam83d	3.79404	0.00190356	0.0170381
Hacd1	0.872095	0.00286697	0.0233486		Srsf2	0.905803	0.00190305	0.0170381
Tomm70a	0.879776	0.00287884	0.023431		4631405J19Rik	-8.13517	0.00190391	0.0170381
Imp4	0.729605	0.00288069	0.0234319		2700094K13Rik	1.28799	0.00190751	0.0170393
Trip10	-0.745916	0.00288915	0.0234864		Myo6	-1.55236	0.00190638	0.0170393
Gins1	2.4455	0.00291745	0.0237021		Aacs	-1.64389	0.00190569	0.0170393
Dok4	1.00465	0.00292307	0.0237333		Entpd3	8.69361	0.00190902	0.0170424
Psmb5	0.631124	0.00292837	0.0237547		S100a11	0.848352	0.00191729	0.0171059
Steap2	-0.831118	0.00292925	0.0237547		Cxcl14	1.83561	0.00191973	0.0171173
Lmbr1l	-1.68664	0.00293243	0.0237662		Nedd4	-0.803526	0.00192256	0.0171322
Impdh2	0.68729	0.00294209	0.0238232		Cdr1	-3.27632	0.00193046	0.0171922
Evc	-0.907751	0.00294303	0.0238232		Adig	-7.65068	0.00194494	0.0173107
Zfp646	-1.38576	0.00295249	0.0238854		Entpd7	1.26678	0.00194657	0.0173128
Adcy7	-0.794635	0.00297182	0.0240273		Anp32b	0.791766	0.00194752	0.0173128
Mcm4	1.22703	0.00297513	0.0240396		Mterf4	-1.23425	0.00195074	0.0173309
Cdca2	4.79598	0.00299838	0.0241979		Hrh1	-8.90296	0.00195922	0.0173958
Haus7	1.5144	0.00300015	0.0241979		Ddhd2	-1.21317	0.00196748	0.0174586
Apex1	1.38015	0.00299727	0.0241979		Plin1	-8.24617	0.00197006	0.017471
Lman1	0.65945	0.00300505	0.0242202		Nbeal1	-1.13839	0.00198314	0.0175763
Psma5	0.625182	0.00300652	0.0242202		Acss2	-3.12205	0.00198452	0.0175781
Nup62	1.08432	0.00301746	0.02425		Orai2	1.8189	0.00198708	0.0175902
Odc1	0.751689	0.00301728	0.02425		Mtx3	-2.41189	0.00199009	0.0176062
Ccser2	-0.691685	0.00301567	0.02425		LOC100038947	7.0572	0.00199131	0.0176065
Arhgef25	-0.889717	0.00301725	0.02425		Abhd16a	-0.734855	0.00199414	0.0176103
Fam19a2	4.83995	0.00303126	0.0242996		Sult5a1	-8.2731	0.00199365	0.0176103
Uba2	0.716364	0.00303274	0.0242996		Nol12	0.740019	0.00199711	0.017626
Fam174a	-0.747095	0.00303206	0.0242996		Hsd17b4	-1.09385	0.00199921	0.0176339
Phldb1	-0.805562	0.00302834	0.0242996		Lef1	6.11225	0.00200276	0.0176547
Vsig10	-1.56144	0.00303341	0.0242996		Pank3	-2.0704	0.00200663	0.0176782
Gm15972	-6.25877	0.0030345	0.0242996		Tm7sf3	-1.17589	0.00201608	0.0177509
Ccdc25	-0.928703	0.00303948	0.0243249		Mdfi	2.41378	0.0020308	0.0178519
Pold3	1.71315	0.00304149	0.0243265		Pim3	-1.09858	0.00202964	0.0178519
D8Ertd82e	6.65956	0.00304585	0.0243468		Fahd2a	-2.03171	0.00203118	0.0178519
Zfp36l1	-0.768473	0.00306095	0.0244529		Saa3	5.34417	0.00203251	0.0178529
Cd24a	-0.845869	0.00307125	0.0245206		Slc18b1	-1.22189	0.00204395	0.0179427
Cobl	-1.80763	0.0030772	0.0245535		Pla1a	-1.62437	0.0020559	0.0180369
Hrct1	-1.29454	0.00308019	0.0245627		4632415L05Rik	-1.8147	0.00205846	0.0180486
Ffar2	-6.96255	0.00309102	0.0246345		Rcan1	1.35465	0.00206483	0.0180937
Bambi	-0.739541	0.00311024	0.0247729		Rasgef1b	2.14948	0.00206791	0.0181099
Oxtr	-4.67717	0.00313537	0.0249582		Olfr920	-7.28754	0.00206952	0.0181132
Eif4g1	0.627991	0.00314979	0.0250581		Fam20a	-1.28444	0.00207503	0.0181506
Lamp1	-0.586944	0.00315532	0.0250872		Suv39h2	4.00016	0.00208049	0.0181876
Thnsl2	-1.33772	0.00316452	0.0251455		Sp7	3.9018	0.00208802	0.0182426
Spdl1	7.50157	0.00317178	0.0251883		Trp53	0.746258	0.00209038	0.0182524
Enpep	-1.60699	0.00317915	0.0252318		Tlr3	-1.75116	0.00209448	0.0182666
Kctd9	-0.854742	0.00318592	0.0252706		4930562C15Rik	-7.18614	0.00209347	0.0182666
Pitpnm2	-2.11949	0.00318964	0.0252851		Actr3	0.885668	0.00209718	0.0182794
E330033B04Rik	4.07913	0.00320514	0.0253665		Phka2	-1.31699	0.00209896	0.018284
Vgll3	-1.55265	0.00320503	0.0253665		Denr	0.789307	0.00210231	0.0183024
Gem	-1.6049	0.00320559	0.0253665		Spred1	0.851694	0.00210452	0.0183108
Gtse1	4.65476	0.0032095	0.0253825		Itga6	0.909096	0.00212028	0.018437
Usp13	6.17749	0.00322738	0.0255089		Cdk6	2.64914	0.00212347	0.0184509
Kifap3	-0.846044	0.00323443	0.0255495		Lin52	-1.12818	0.00212438	0.0184509
Gm3230	-4.34935	0.00326129	0.0257465		Ccdc181	-1.61812	0.00212928	0.0184826
Hebp2	-1.56053	0.00328106	0.0258874		Morc3	1.21259	0.00213392	0.0185119
Umps	0.982441	0.0032845	0.0258993		Treml1	8.50446	0.00214096	0.0185451
Vcp	0.587663	0.0032935	0.0259397		Sp1	-0.929514	0.00214151	0.0185451
Tcea3	-1.48943	0.00329332	0.0259397		Pclo	-5.63273	0.00213921	0.0185451
Pla1a	-1.15321	0.00329811	0.0259607		Fam129b	1.08391	0.00214436	0.0185588
Qser1	-1.04656	0.00330282	0.0259826		Cd209b	-11.1208	0.00215016	0.0185981
Pomgnt2	-1.95351	0.00331981	0.0261009		Grina	-1.09404	0.0021608	0.0186792
Utp14b	-6.90105	0.00332498	0.0261263		Tmem110	-0.851638	0.00216281	0.0186856
Got1	0.780631	0.00334976	0.0263056		Rnmt	1.02165	0.00216427	0.0186873
Yrdc	0.723288	0.00336415	0.0264031		Trem1	3.99988	0.00216804	0.0186979
Tpi1	0.787686	0.00336821	0.0264195		Fads2	-1.40352	0.00216782	0.0186979
Rpl36al	0.649751	0.00338074	0.0265022		Rac3	1.52211	0.00217379	0.0187256
Zeb1	-0.710625	0.00338724	0.0265377		Igsf9	-8.69513	0.00217333	0.0187256
Agfg1	0.806612	0.0033958	0.0265892		Chrdl1	-2.9108	0.00217818	0.0187415
Ssr1	0.59622	0.00339927	0.0266009		Kcnn3	-7.75836	0.00217715	0.0187415
Cldn10	-1.81849	0.00340957	0.0266659		Cenpe	6.05555	0.002183	0.0187686
Car8	-2.37134	0.00341166	0.0266666		Mecp2	-0.908538	0.00218388	0.0187686
Plekha1	-0.672267	0.00341876	0.0267066		March2	-0.76018	0.00218925	0.0188038
Atp5g1	0.599396	0.00342178	0.0267146		Tcf7l1	-1.42512	0.00219549	0.0188355
Trp53inp1	-1.8219	0.00343923	0.0268352		Pou6f1	-2.27092	0.00219519	0.0188355
Ncf2	1.25477	0.00344556	0.026869		Atp2a1	5.67959	0.00219918	0.0188452
Sptan1	-0.711533	0.00345786	0.0269492		Ttc9	1.52602	0.00219805	0.0188452
2310069B03Rik	-6.22394	0.00346055	0.0269545		Tdrd3	-1.07566	0.00220334	0.0188699
Cxcl10	8.77167	0.00347884	0.0270655		Zswim5	-8.51007	0.002212	0.0189331
Sod3	-0.593162	0.00347723	0.0270655		Nnmt	-1.98618	0.0022176	0.01897
Trpv2	1.47214	0.00348086	0.0270655		Fam167b	3.82315	0.00223011	0.0190659
Cox7a2l	-0.705625	0.00348631	0.0270922		Fbxo17	1.36999	0.0022363	0.0191012
Rnf170	1.17291	0.00351184	0.0272747		Rps3	0.814312	0.00223813	0.0191012
Zfp871	-1.34031	0.00353482	0.0274374		Tslp	-3.68623	0.00223805	0.0191012
Msh6	1.19717	0.0035723	0.0276802		Igfbp2	7.2621	0.00224323	0.0191115
Tmem50a	-0.601991	0.0035713	0.0276802		Clk1	-0.893797	0.00224215	0.0191115
Apc	-1.06434	0.00356928	0.0276802		Hivep1	-1.32186	0.00224138	0.0191115
Cyp26b1	1.29075	0.00361643	0.027993		Pxylp1	1.52974	0.00225656	0.0192029
Ginm1	-0.712909	0.00361685	0.027993		Pm20d1	-10.2201	0.00225571	0.0192029
Itm2c	-0.640969	0.00361994	0.0280007		Ifitm5	5.10435	0.00225791	0.0192033
Il1r2	4.36186	0.00367542	0.0284135		Fzd7	-1.39847	0.00226176	0.019225
Trmt6	1.29363	0.00368083	0.0284165		9930012K11Rik	8.51228	0.00227094	0.0192919
Tufm	0.723956	0.00367908	0.0284165		Gpd1	-6.66525	0.00227978	0.0193447
Hoxd9	-1.18427	0.00368217	0.0284165		Timp4	-9.29126	0.00227889	0.0193447
Ncapg	4.22161	0.0036975	0.0285184		Mlec	0.718741	0.00228409	0.0193701
Wbscr22	0.786554	0.00371272	0.0286029		Dera	1.0134	0.00230267	0.0195164
Shisa4	-1.05034	0.00371204	0.0286029		Dkk1	3.65257	0.00230896	0.0195585
Abca9	-4.31277	0.00372706	0.0286969		Arhgap23	-1.07313	0.00231239	0.0195762
Immt	0.662088	0.00373558	0.0287295		Abat	-1.81365	0.00231469	0.0195845
Rps26	0.656053	0.00373544	0.0287295		Ret	1.80882	0.00232297	0.0196433
Psmd6	0.671827	0.00374934	0.0288187		Prdx1	0.819243	0.00232677	0.0196641
Tinagl1	1.40999	0.00375595	0.028853		Noc2l	0.969448	0.00233316	0.0197068
Cdkn2d	0.718785	0.00377547	0.0289864		Cyfip2	1.90337	0.00234187	0.019768
Gm9733	7.45111	0.00378494	0.0290424		Copz1	0.69925	0.00234308	0.019768
Fzd7	-0.940216	0.00378873	0.0290549		Tshb	-8.39295	0.00234768	0.0197955
Ubqln1	0.637788	0.00379265	0.0290683		Wdr47	-2.09672	0.00234942	0.0197988
Rps11	0.60006	0.00379855	0.0290969		Kif4	6.29921	0.00235288	0.0198167
Lrp1	-0.562294	0.00382207	0.0292603		Dguok	-0.771783	0.00235729	0.0198424
Col10a1	2.57116	0.00382972	0.0293022		Tspan6	0.785867	0.00237288	0.0199622
Nus1	0.709271	0.00383252	0.0293069		Tob1	-1.12133	0.00238087	0.0200181
Csad	-1.18946	0.00383787	0.029331		Aimp2	1.02947	0.00238322	0.0200264
Actr3	0.56855	0.00386841	0.029519		Laptm5	1.30926	0.00240028	0.0201468
Sfxn3	-0.602072	0.00386792	0.029519		Hcar1	-11.6191	0.00239951	0.0201468
Slc25a51	-0.719666	0.00386906	0.029519		Slc7a11	2.79477	0.00240489	0.0201625
Pcyox1	-0.693934	0.00388368	0.0295968		Lonp2	-0.949148	0.00240408	0.0201625
Zfp704	-1.25505	0.00388332	0.0295968		Pnpla3	-10.2387	0.00240827	0.0201793
Slmap	-0.791112	0.00388791	0.0296122		Ppm1m	-1.67558	0.00241113	0.0201918
Hip1	-0.676371	0.00389695	0.0296642		Uck1	-1.70359	0.00243641	0.020392
Yipf2	-1.45785	0.00390696	0.0297235		Tubb4b	0.818713	0.00244238	0.0204304
Rnf39	-1.88248	0.00391569	0.029773		Tmem255a	8.9496	0.00244765	0.0204347
Wdr45	-0.886293	0.0039316	0.0298771		Ifitm6	2.97642	0.00244631	0.0204347
Atp13a2	-0.991585	0.00393609	0.0298773		Nup62	0.837055	0.00244568	0.0204347
Rcsd1	-1.72033	0.00393453	0.0298773		Tmem30b	-1.93349	0.00244845	0.0204347
Fmo2	-8.43098	0.00393982	0.0298886		Obfc1	0.988573	0.00245838	0.0205002
Mepe	1.25794	0.00395439	0.0299504		Etf1	0.768817	0.00245907	0.0205002
Lhfpl2	1.23118	0.00395466	0.0299504		Proca1	-3.89928	0.0024903	0.0207487
Fez2	-0.764395	0.003951	0.0299504		Hist2h2bb	7.34495	0.00249674	0.0207783
2210406O10Rik	6.95869	0.00396432	0.0300066		Gmppb	1.16493	0.00249671	0.0207783
Nqo2	0.740348	0.00403579	0.0305303		Smurf1	-1.05399	0.00249807	0.0207783
Ephx4	-3.78853	0.00404189	0.0305592		Fbp1	7.41111	0.00250069	0.0207883
Snai1	1.38552	0.00405533	0.0306436		Plekhb1	-3.73204	0.00250724	0.020831
Acbd4	-1.16041	0.00407356	0.030764		Pon3	-1.31031	0.00251539	0.0208836
Scx	-0.746668	0.00407823	0.0307819		Nuak1	-1.36063	0.00251641	0.0208836
Il1rn	4.83346	0.00408892	0.0308452		Reck	-1.46613	0.00251983	0.0209003
Adam11	7.43369	0.00409158	0.030848		Sox6	-1.03406	0.00252825	0.0209583
Ddx54	0.765886	0.00411271	0.0309898		Etfa	-0.905261	0.00253527	0.0210047
P2rx6	-4.20014	0.00412512	0.0310658		2010300C02Rik	8.58073	0.0025386	0.0210204
Pask	7.34732	0.00413868	0.0311219		Pfdn6	0.719894	0.00254852	0.0210908
Pgm1	1.00352	0.00413952	0.0311219		Bcl2a1b	2.76405	0.00255186	0.0211066
Pard3b	-1.49667	0.00413902	0.0311219		Tpm3	0.972281	0.00256557	0.021208
Eif4e2	0.681076	0.00414668	0.0311582		Trim67	-9.09964	0.00256889	0.0212236
Sorcs2	2.19439	0.0041506	0.0311702		Trappc1	0.789748	0.00257319	0.0212393
Pole	3.61846	0.00415582	0.0311919		Ppt1	-0.971994	0.00257368	0.0212393
Ccl5	3.23452	0.00418056	0.0313425		Naa50	0.709088	0.00257573	0.0212444
Trim59	1.86256	0.00418038	0.0313425		Gsta4	-4.0702	0.00257946	0.0212483
Cpne1	0.83901	0.00419122	0.0314044		Apoa2	-6.94035	0.00258053	0.0212483
Zhx2	-1.22369	0.0041935	0.0314044		Fsd2	-11.7213	0.00258042	0.0212483
Sec23ip	1.0793	0.00420708	0.0314885		Neil3	6.98411	0.00258592	0.0212701
Gabarapl2	-0.672178	0.00423294	0.0316643		Arxes2	-5.97657	0.00258606	0.0212701
Capn2	0.664931	0.00424958	0.0317711		Enoph1	1.12937	0.00261224	0.0214734
Cryzl1	-0.876917	0.00425487	0.0317929		Rapgef2	-1.17468	0.00261799	0.0215087
Fosl1	2.86715	0.00426413	0.0318444		Rpl10a	0.845318	0.00262096	0.0215091
2010204K13Rik	3.75923	0.00428461	0.0319617		H2-Ke6	-1.03637	0.00262075	0.0215091
Ltf	-3.01496	0.0042834	0.0319617		Myo1f	1.53382	0.00264392	0.0216748
Nckap1l	0.859113	0.00430107	0.0320667		Kctd7	-1.47467	0.00264409	0.0216748
Fam136a	0.760077	0.00431922	0.0321841		Pttg1	-0.657722	0.00264799	0.0216946
Plk4	1.63712	0.00433744	0.0323019		Dkc1	0.897853	0.00265285	0.0217224
Aldh1a3	0.798827	0.00438225	0.0326174		Cyp2f2	-6.20152	0.00265458	0.0217245
Hcls1	1.26167	0.00439896	0.0327237		Ppap2c	0.957491	0.00266529	0.0218
Tspan5	-0.793624	0.00442207	0.0328774		Inpp1	-0.945285	0.00267285	0.0218497
Tspan6	0.846577	0.0044246	0.0328779		Hnrnpul2	-0.844138	0.00267462	0.0218521
Rps13	0.609119	0.00443474	0.032935		Rnf130	-0.644893	0.00267943	0.0218793
F3	1.54991	0.00445281	0.0330337		Tyrobp	1.89015	0.00268267	0.0218827
Bop1	0.710031	0.00445296	0.0330337		Nceh1	1.18384	0.00268282	0.0218827
1700066M21Rik	2.11767	0.00447998	0.0332158		Tctn1	-1.51699	0.00269084	0.021936
Pno1	0.912141	0.00448695	0.0332491		Pf4	1.88454	0.00270112	0.0220076
Cirbp	-0.825008	0.00449756	0.0333093		Fah	-2.66212	0.00271662	0.0221217
Fancb	8.2729	0.00451531	0.0334222		Trim27	0.789169	0.00272398	0.0221694
Ncam1	-1.05227	0.00452182	0.033452		Cd63	0.728325	0.00272689	0.0221809
Cask	-0.736356	0.00452788	0.0334783		Polr3gl	-1.28903	0.00273798	0.0222587
Repin1	-1.21872	0.00454566	0.0335913		Bdkrb1	4.65573	0.00274281	0.0222798
Ankrd40	-0.701334	0.00455174	0.0335992		Phf21a	-1.24214	0.00274359	0.0222798
Cmah	-4.76607	0.00454999	0.0335992		Gstp1	0.667827	0.00275009	0.0223202
Etv1	-1.09171	0.0045683	0.0337029		Mccc1	-2.2324	0.00275363	0.0223367
Zfp672	-1.12711	0.00457539	0.0337366		Rps6	0.74117	0.00276073	0.0223631
Dusp3	-0.704542	0.00458088	0.0337585		Eif4enif1	-0.904564	0.00276143	0.0223631
Rab8b	1.05822	0.00460536	0.0339203		Cracr2b	-0.945859	0.00275967	0.0223631
2210013O21Rik	-0.749532	0.00462167	0.0340217		Dennd6b	-3.99142	0.00278162	0.0225141
Ak6	0.841476	0.00463135	0.0340556		Cdkn1c	-1.64601	0.00279044	0.0225732
Psmd3	0.646597	0.00463049	0.0340556		Rasd1	-2.38708	0.00280165	0.0226514
Ipo5	0.875734	0.00464395	0.0341295		Raf1	-0.788742	0.00280765	0.0226761
Pthlh	-0.986443	0.00472535	0.0347086		Tigd2	-1.04485	0.00280778	0.0226761
Adk	-0.649089	0.00474642	0.0348253		Ms4a7	1.85478	0.00281087	0.0226886
Dmpk	-0.735942	0.00474599	0.0348253		Il20ra	7.53366	0.00281463	0.0226941
Oxct1	-0.67238	0.00476415	0.0349362		Cct8	0.730426	0.0028139	0.0226941
Ptpn11	-0.782692	0.00478636	0.0350799		Rnf126	0.772206	0.00282613	0.0227744
Klf7	-0.99348	0.00480641	0.0352076		Sdcbp2	9.54949	0.00282903	0.0227853
Pdgfc	0.832416	0.00481051	0.0352184		Tubg1	0.864038	0.00283636	0.0228319
Cdh11	1.66955	0.00482715	0.0353017		Gm6377	3.76374	0.00283928	0.0228428
Itfg1	-0.646746	0.00482479	0.0353017		Rilp	-1.44221	0.0028473	0.0228949
Ly9	6.90087	0.004849	0.0354228		Rad18	1.41089	0.0028496	0.0229009
Opa1	1.12665	0.00484862	0.0354228		Agmo	-1.74592	0.00286147	0.0229837
Get4	0.72359	0.00486704	0.0355353		Mlkl	1.73553	0.00286769	0.0230212
Slco3a1	-0.735768	0.00489147	0.0356942		Ociad2	1.24502	0.00286941	0.0230224
Timm13	0.646481	0.00490633	0.0357831		Arhgdib	1.03566	0.00287748	0.0230746
Mt2	1.03348	0.00492301	0.0358657		Nrg4	-8.47941	0.00288175	0.0230963
Plod2	-0.608273	0.00492108	0.0358657		BC100451	-3.23859	0.0028856	0.0231146
Spaca1	-2.63158	0.00493166	0.0359092		Arf6	0.729817	0.00288893	0.0231287
Tubb1	-4.36734	0.00495994	0.0360955		Batf	1.88418	0.00289841	0.023192
C1qtnf1	-2.50758	0.00496333	0.0361006		Rac2	2.35059	0.0029013	0.0231952
Lonp2	-0.719276	0.00496921	0.0361238		Dcn	-1.94684	0.00290196	0.0231952
Cryab	-0.658149	0.00497791	0.0361674		Kcnb1	-3.49972	0.00291084	0.0232536
Fam96a	0.657529	0.00498974	0.0362337		5430402O13Rik	-9.60398	0.00291529	0.0232765
Syt11	-1.08881	0.00499552	0.0362367		Insr	-1.53061	0.00294026	0.0234611
Xpnpep2	-6.92023	0.00499556	0.0362367		Adcy5	-3.5703	0.0029416	0.0234611
Prep	0.843714	0.00501505	0.0363584		Lrrn3	7.79222	0.00295156	0.0235279
Wfdc21	-1.5172	0.00502668	0.0364231		Pptc7	-1.13301	0.00295985	0.0235812
Ube2m	0.616491	0.00503893	0.0364867		Dennd5a	-0.802999	0.00296146	0.0235813
Galnt2	0.586299	0.00504091	0.0364867		Ugdh	1.284	0.00297988	0.0237151
Bhlhe41	-1.56193	0.00504493	0.0364961		Phlda3	-1.14348	0.00299018	0.0237843
Kctd11	0.951266	0.00505055	0.036517		Emilin1	1.32167	0.00300197	0.0238651
Lgals9	0.998628	0.00506256	0.0365842		Lppos	-3.18869	0.00300423	0.0238703
Cib1	0.663244	0.00507892	0.0366826		Timm23	0.81318	0.00301047	0.0239069
Unc45b	6.8087	0.0050992	0.0368093		Rpl17	0.905697	0.00301526	0.0239321
1700030C10Rik	7.34467	0.00510581	0.0368173		Pdha1	-0.77197	0.00302203	0.0239729
Kdelc1	1.08211	0.00510344	0.0368173		Fas	-1.3247	0.0030378	0.0240851
Phf6	1.1529	0.00511806	0.036866		Stk33	-7.42736	0.00304225	0.0241074
Ak3	-0.627403	0.00511719	0.036866		Fkbp1b	-1.37477	0.003044	0.0241083
Pcdh18	-1.25308	0.00512132	0.0368697		Hmg20a	-0.937903	0.00304665	0.0241163
Prg2	-1.48461	0.00512544	0.0368795		Psmc6	0.734489	0.003056	0.0241644
Spi1	0.779669	0.00515484	0.0370513		Aatk	-4.19889	0.00305438	0.0241644
Plcd3	-2.40271	0.00515378	0.0370513		Ids	-0.969722	0.0030594	0.0241783
Scube1	1.8006	0.00516574	0.03707		Sell	3.89127	0.0030644	0.0242048
Sdr39u1	-0.850384	0.00516045	0.03707		Zmiz2	-0.967697	0.00306659	0.0242092
Agmo	-1.32301	0.00516531	0.03707		Zfp112	-5.62287	0.00306999	0.024223
Fos	0.798858	0.00516904	0.0370738		Slc22a5	-1.26332	0.00307648	0.0242612
Eif2b3	0.836148	0.00518094	0.0371181		Fhod1	1.5116	0.00308524	0.0242913
Arl4a	-0.694239	0.00518348	0.0371181		Ccpg1	-1.1711	0.00308471	0.0242913
Lats2	-0.736187	0.00518353	0.0371181		Mb21d2	-1.99713	0.00308426	0.0242913
Cdc45	4.208	0.00519981	0.0372149		Pafah1b3	1.2194	0.00308905	0.0243083
C1rl	-1.4319	0.00521394	0.0372961		Rps15	0.865662	0.00309242	0.0243109
Rab3il1	-0.835381	0.00522617	0.0373636		Mcur1	-1.19197	0.00309268	0.0243109
Mdh2	0.557029	0.00525227	0.0375302		Sestd1	-0.960002	0.00310492	0.0243942
6330415G19Rik	6.80625	0.00529003	0.0377598		Snca	4.94366	0.00311464	0.0244575
Tmem106b	-0.966312	0.00528858	0.0377598		Ifi27l2a	-4.18528	0.0031171	0.0244637
Nuf2	4.47606	0.00530154	0.0378016		Impdh2	0.92979	0.00313018	0.0245533
Abca3	-1.40325	0.00530112	0.0378016		Zcchc10	1.12448	0.00313537	0.0245679
Slc5a3	2.26231	0.00532425	0.0379285		Cluap1	-1.2514	0.00313495	0.0245679
Psmd11	0.584258	0.00532498	0.0379285		Vegfb	-2.84233	0.00313741	0.0245708
Rasd1	-1.09156	0.00533454	0.0379764		Slc7a5	1.2254	0.00315107	0.0246647
Il17d	-1.7191	0.00534025	0.0379969		Pabpc4	0.99526	0.00315445	0.024678
Tmem14c	0.686809	0.00534807	0.0380323		Tmem183a	0.721958	0.00318262	0.0248783
Gmppb	0.899541	0.00537606	0.0381967		Gsc	-2.92437	0.00318342	0.0248783
Prmt5	0.708219	0.00537688	0.0381967		Cidec	-7.9239	0.00319069	0.0249218
Samsn1	3.08546	0.00538457	0.0382028		Auts2	-1.44907	0.00319389	0.0249336
B4galnt1	2.10083	0.0053863	0.0382028		Impdh1	0.748215	0.00320589	0.0250008
Psmd12	0.62343	0.00538358	0.0382028		Hacl1	-1.58946	0.00320557	0.0250008
Ptgfr	-1.04306	0.00539872	0.0382707		Slc38a3	3.50782	0.00321441	0.0250374
Adam19	1.75247	0.00547411	0.0387846		2410016O06Rik	1.29738	0.0032148	0.0250374
Sbds	-0.65124	0.00548135	0.0388154		Ganab	0.651187	0.00321657	0.0250374
Tie1	3.46075	0.00550262	0.0389454		4930523C07Rik	-1.22919	0.00321737	0.0250374
Mgat3	-4.05009	0.00552043	0.0390509		Setbp1	-1.52473	0.00322815	0.0251065
Diap1	-0.666446	0.00553997	0.0391477		Cd163	-2.21039	0.00322965	0.0251065
Dbn1	-1.45848	0.00553803	0.0391477		Atrnl1	-0.938446	0.00323473	0.0251327
Fgf7	2.20607	0.0055628	0.0392883		Snrpg	0.747542	0.00324804	0.0252228
Kansl1	-1.01601	0.00556573	0.0392883		Dhps	0.973647	0.00326688	0.0253557
Rpl15	0.582898	0.00557101	0.0393049		Raet1d	2.26349	0.00326992	0.025366
Cenpi	4.21205	0.00558282	0.0393473		Bod1	-0.761245	0.00328269	0.0254516
Rasl12	-1.17687	0.00558289	0.0393473		Ccsap	4.13557	0.00328768	0.0254766
Cenpw	2.09902	0.00558799	0.0393626		1110032A03Rik	-1.22745	0.00328936	0.0254766
Fkbp1a	0.553314	0.00560421	0.0394354		Cdc42se1	0.664871	0.00329596	0.0255143
Pttg1	-0.693928	0.00560213	0.0394354		Zcchc24	-0.807962	0.00330108	0.0255405
Mgp	-0.768325	0.00560941	0.0394513		Plcb2	6.14472	0.00331312	0.0256201
D17Wsu92e	-0.678295	0.00561947	0.0395013		Sh3bp5l	-1.08022	0.00332267	0.0256782
Nr2c2	-1.31919	0.00562593	0.039526		Rnf112	-7.73097	0.00332411	0.0256782
Adh1	-7.78015	0.00564076	0.0396094		Thbs2	-1.7436	0.00334131	0.0257975
Afap1l2	-3.83686	0.00567394	0.0398216		Hapln1	2.03372	0.00334739	0.0258194
Nav2	5.37647	0.00568682	0.039891		Rps13	0.858782	0.00334763	0.0258194
Carhsp1	-0.613274	0.00570627	0.0400066		Cacna1g	-2.7207	0.00335165	0.0258368
Ppp2r1b	0.696347	0.0057168	0.0400594		Dcaf8	-0.785667	0.0033576	0.0258691
Ap2a1	0.746245	0.00573286	0.040151		Dnaic2	-8.48142	0.00336119	0.0258833
Adamts9	2.93173	0.00573633	0.0401543		Macrod1	-1.36501	0.00336524	0.0259009
Phgdh	-0.897773	0.00575546	0.0402672		Smarca2	-0.942454	0.00337241	0.0259426
Cxcr2	3.33802	0.00576802	0.0403192		Serpina12	7.14749	0.00337696	0.025964
Myl9	-1.07014	0.00576891	0.0403192		Mt2	1.00704	0.00338913	0.026044
Sun1	-0.677931	0.00582562	0.0406943		Mpzl2	-10.9741	0.00339322	0.0260618
Mis18bp1	4.33154	0.00583134	0.0406959		Wnk1	-0.680781	0.00339933	0.0260952
Mrpl35	0.797004	0.00583191	0.0406959		Fbxl13	5.04288	0.00340663	0.0261104
Tm2d3	-0.797676	0.00583649	0.0407066		Mcm4	1.27923	0.00340407	0.0261104
Cdkn2c	0.869813	0.00584852	0.0407693		Tmem47	-0.91813	0.00340546	0.0261104
Unc5b	-0.963567	0.00585872	0.0408192		Mitf	-0.936789	0.00341535	0.0261637
Gdf5	-1.41144	0.00587668	0.040923		Sh3glb2	-1.63929	0.00344051	0.0263427
Plekhb1	-9.30683	0.00588765	0.0409781		Ncapd3	1.41114	0.00344337	0.0263509
Foxs1	7.12073	0.00589187	0.0409863		Tsta3	0.798722	0.00344816	0.0263738
Pdia5	0.86353	0.00590203	0.0410357		Pxmp2	-4.45028	0.00345629	0.0264223
Got2	0.609524	0.00593788	0.0412635		Os9	-0.874922	0.00347263	0.0265335
Mydgf	0.593663	0.00594178	0.0412692		Rpl39	1.19086	0.00348169	0.0265889
Phf19	4.94751	0.00596189	0.0413875		Ska3	3.38542	0.00348893	0.0266304
Kif18b	4.16633	0.00597269	0.041441		Pfkfb3	-1.83984	0.00349713	0.0266654
Ppp3ca	-0.632785	0.00598544	0.041508		Hapln3	-3.84484	0.00349542	0.0266654
Cenpn	3.13582	0.0060271	0.0417459		Tamm41	0.915004	0.00350251	0.0266926
Irf5	1.51416	0.00603394	0.0417459		St3gal4	1.26076	0.00350866	0.0267256
Iars	1.05793	0.00603533	0.0417459		Vamp2	-0.908049	0.00351227	0.0267256
Stt3a	0.58557	0.0060257	0.0417459		Fmod	-2.25443	0.00351187	0.0267256
Brd1	-1.02971	0.00602937	0.0417459		Sbspon	-10.332	0.00351786	0.0267542
Ttc7b	-1.12529	0.00604527	0.0417931		Ciapin1	0.934854	0.00352183	0.0267706
Cdc42bpg	-7.33772	0.00606961	0.0419397		Prmt5	0.914809	0.00352657	0.0267929
Pole2	1.68921	0.0060763	0.0419643		Uhrf1	6.06216	0.00352915	0.0267986
Il7r	7.32568	0.00609063	0.0420417		Gm19557	-8.50445	0.00353417	0.0268229
Gorasp2	0.544116	0.00611934	0.0422181		Nudt7	-1.97663	0.00354365	0.026881
Galnt9	6.65674	0.00616457	0.0424946		Nat8l	-7.82428	0.00354564	0.0268823
Neu2	3.97228	0.00616575	0.0424946		Oplah	-2.14109	0.00355351	0.0269281
Plbd2	-0.585723	0.00617606	0.0425219		Mterf1b	5.73508	0.00355814	0.0269355
Sncaip	-2.44624	0.00617558	0.0425219		Thap3	-1.06481	0.0035566	0.0269355
Xdh	0.97053	0.00620242	0.0426815		Csrp1	-0.789908	0.00356011	0.0269365
Prkar2b	-1.12912	0.00620977	0.0427101		Tomm20	0.738396	0.00357853	0.0270481
Ankrd28	1.10306	0.00621571	0.042729		Trak1	-0.80982	0.00357827	0.0270481
Prph	-4.57688	0.00622235	0.0427527		Ecd	0.742681	0.00358148	0.0270566
Aoc2	-3.07364	0.00625417	0.0429493		Scrg1	-1.68358	0.00358338	0.0270571
Fam63b	-0.62893	0.00626108	0.0429748		Il6	9.51554	0.00358929	0.0270601
Mybl2	4.62857	0.00627471	0.0430243		Cadm1	2.1174	0.00358821	0.0270601
Sfrp5	-4.96855	0.00627225	0.0430243		4931408D14Rik	-5.93163	0.00358733	0.0270601
Cpsf2	0.751758	0.00630036	0.043156		Zfp93	-2.6486	0.00359589	0.027096
Rps16	0.581184	0.006298	0.043156		Cmas	0.720787	0.00360088	0.0271103
Ampd2	0.760465	0.00632381	0.0432896		Cbx6	-0.889662	0.00360298	0.0271103
Siah1a	-0.850619	0.00632632	0.0432896		Gatsl3	-1.03234	0.0036033	0.0271103
Esam	1.38139	0.00638973	0.0437012		Cfd	-5.60587	0.00361105	0.0271547
Cops5	0.692794	0.00640977	0.0438159		Pabpc1	0.999273	0.00361445	0.0271664
Scamp4	0.569411	0.00645152	0.0440646		Appl2	-0.824018	0.00363764	0.0273268
Syf2	-0.722853	0.00645272	0.0440646		Csf2ra	1.23517	0.00364381	0.0273592
Siae	-0.755888	0.00646188	0.0441046		Chil3	5.6697	0.0036599	0.0274557
Ywhae	0.545073	0.0064799	0.0442051		Cdkn2d	0.963806	0.00366039	0.0274557
Zdhhc18	0.896934	0.0065235	0.0444799		Fam46b	8.64664	0.00367186	0.0275278
Rttn	2.80585	0.00652796	0.0444877		Tns3	1.06519	0.00367523	0.027539
Sema6d	2.4705	0.00653317	0.0445006		Npy1r	-10.2788	0.0036886	0.0276251
Trappc6a	-1.00765	0.00654426	0.0445347		Cap1	0.826105	0.00369236	0.0276392
Zfp942	-2.27079	0.00654482	0.0445347		Calcrl	1.60878	0.00369521	0.0276466
Csf2ra	1.09094	0.00655076	0.0445525		Retnla	-7.2481	0.0037007	0.0276736
Sp110	1.79745	0.00657981	0.0447274		H2-D1	-1.2546	0.00371229	0.0277462
Pcsk2os1	-6.92214	0.00658763	0.0447578		Tmem258	0.685458	0.00373012	0.0278653
Atp6v1e1	-0.619534	0.00664352	0.0451147		Ltc4s	-2.17643	0.00373581	0.0278937
Ssbp3	-0.786907	0.00665319	0.0451575		Aldh3a2	-0.770299	0.00374492	0.0279476
Gpr171	6.90698	0.00667041	0.0451793		Rph3a	5.1866	0.00375633	0.0280017
Bcl3	1.49172	0.00666107	0.0451793		Smo	-0.878694	0.00375788	0.0280017
Slc37a2	1.14981	0.00667326	0.0451793		Abhd6	-1.40872	0.00375765	0.0280017
Pcmtd1	-1.00953	0.00667245	0.0451793		Gstt3	-0.867041	0.00376198	0.0280181
Rnd2	-1.15417	0.00667303	0.0451793		Ms4a6c	1.78505	0.00379189	0.0282266
Snrnp40	0.786272	0.00670831	0.0453749		Psmd6	0.684334	0.00379879	0.0282494
Pold2	0.73249	0.00670892	0.0453749		Gabra4	-8.30684	0.00379853	0.0282494
Synj2bp	-0.721102	0.00672589	0.0454667		Tnnt3	4.78851	0.00381069	0.0283236
Tpd52	0.763601	0.00680328	0.0459667		Samd11	8.01504	0.00384299	0.0285493
Lrrc61	-1.95997	0.00680773	0.0459736		Tcf4	-0.826139	0.00385097	0.0285942
Ccz1	0.659564	0.00682168	0.0460051		Stfa3	7.58312	0.00385777	0.0286303
Arid4b	-0.716537	0.00682102	0.0460051		Podn	-3.36674	0.0038612	0.0286413
Irs2	-1.13074	0.0068227	0.0460051		Ptbp1	0.728568	0.00387187	0.0286915
Cxcl2	5.08246	0.00686394	0.0462368		Krt80	-2.18802	0.00387111	0.0286915
Itga6	0.745459	0.0068632	0.0462368		Pon1	-5.12197	0.00389474	0.0288465
Rnf103	-0.717809	0.00687702	0.0463016		5830416I19Rik	-9.6141	0.00389914	0.0288646
Arhgef5	-1.03604	0.00690759	0.046484		Wdr77	0.954477	0.00390596	0.0288716
Troap	7.24259	0.00693139	0.0465974		Ppm1b	-0.871057	0.00390577	0.0288716
Rps7	0.577432	0.00693125	0.0465974		Dmkn	-2.23601	0.00390442	0.0288716
Isg15	1.3205	0.00695119	0.0467071		Pigp	-0.81526	0.00391366	0.028914
Mdga1	-1.45781	0.00697502	0.0468438		Lsamp	-9.52151	0.00391884	0.0289378
Rasgef1a	-1.89797	0.00699769	0.0469725		Tbc1d9b	-0.809303	0.00392082	0.0289379
Pxn	1.12747	0.00700164	0.0469755		Nup37	0.985978	0.00393633	0.0290378
[truncated: 471 more rows]

## Sheet: 72hrs Post-Injury DEGs by FDR
72hr Females					72hr Males
Gene	Log2FC	P-Value	FDR		Gene	Log2FC	P-Value	FDR
Col10a1	5.55282	6.94346e-49	8.9647e-45		Nt5dc2	4.18926	3.90262e-36	5.75208e-32
Lepr	-3.8352	1.09752e-46	7.08506e-43		Cks2	4.10659	6.15104e-25	4.53301e-21
Cthrc1	4.63944	2.15759e-44	9.28557e-41		Uox	12.5419	1.14935e-23	5.64675e-20
Abi3bp	-3.08879	2.118e-41	6.83636e-38		Cxcl3	11.0557	1.44867e-22	5.17688e-19
Angptl7	-3.73928	9.8569e-40	2.54525e-36		Serping1	-3.05164	1.75618e-22	5.17688e-19
Cilp	-3.13953	2.71071e-38	5.83299e-35		Clec3b	-4.706	1.36833e-21	3.36129e-18
Clu	-3.20824	4.68978e-38	8.64996e-35		Cd300lf	11.1283	5.93093e-19	1.2488e-15
Col2a1	2.99438	3.25143e-36	5.2474e-33		Clec4d	4.59312	1.32442e-18	2.44008e-15
Igfbp5	-2.70079	1.12433e-32	1.61291e-29		Tcf19	3.82004	3.83994e-18	6.28855e-15
Chad	-2.86149	8.25638e-29	1.06598e-25		Cthrc1	4.57287	8.67106e-18	1.27803e-14
Cilp2	-2.71492	3.93955e-28	4.62396e-25		Rrm2	5.517	1.19788e-17	1.60505e-14
Fbln1	-3.76647	6.67431e-28	7.181e-25		Smc4	2.5332	3.13005e-17	3.84449e-14
Cytl1	-3.02147	1.07854e-27	1.07116e-24		Cdc20	4.75068	4.18304e-17	4.7426e-14
Ecm2	-2.83908	1.22214e-27	1.12708e-24		E2f1	2.70253	2.04546e-16	2.15343e-13
Nt5dc2	4.19465	4.76399e-27	4.10052e-24		Msr1	3.9828	3.69271e-16	3.62845e-13
Htra4	-2.52807	4.18723e-26	3.37883e-23		Mcm5	3.6895	1.4798e-15	1.36318e-12
Cfh	-2.73991	3.56638e-23	2.70856e-20		Gstm1	-2.8547	3.38085e-15	2.9312e-12
Serping1	-2.54236	9.02931e-22	6.47652e-19		Asf1b	4.5891	6.91546e-15	5.66261e-12
Thbs1	-3.28088	1.14791e-21	7.80038e-19		Racgap1	5.11824	1.41681e-14	1.09907e-11
Omd	-2.2958	1.74539e-21	1.12674e-18		Cxcl5	12.3342	1.49154e-14	1.09919e-11
Pamr1	-2.24222	5.08276e-20	3.12493e-17		Lilrb4a	3.32453	2.71977e-14	1.90889e-11
Tnc	-0.392299	1.602e-19	9.40153e-17		Mad2l1	3.67371	4.62408e-14	3.09792e-11
Ndrg1	-2.2207	5.36611e-19	3.01225e-16		Gm7694	-10.6182	5.06926e-14	3.24851e-11
Igfbp6	-1.92415	1.01309e-18	5.3665e-16		Tk1	4.72821	1.07195e-13	6.31977e-11
Timp1	2.69841	1.03913e-18	5.3665e-16		Tubb6	2.08171	1.02956e-13	6.31977e-11
Mettl7a1	-2.73442	3.79121e-18	1.88263e-15		Mettl7a1	-2.74537	4.55174e-13	2.58031e-10
Myoc	-4.35099	6.89579e-18	3.29746e-15		Exo1	11.1131	5.06415e-13	2.76446e-10
Col6a3	1.88505	1.71159e-17	7.89227e-15		Ms4a6d	2.69109	9.848e-13	5.18391e-10
Dcn	-1.84396	2.06946e-17	8.90625e-15		Prss22	11.4856	1.09362e-12	5.55824e-10
Gsn	-2.37046	2.059e-17	8.90625e-15		Gmnn	3.14743	1.49126e-12	7.32654e-10
Htra1	-1.90439	2.19766e-17	9.15289e-15		Nrep	-3.18662	2.08638e-12	9.91971e-10
Gstm1	-2.31258	2.39549e-17	9.66507e-15		Mms22l	3.92179	2.55152e-12	1.17521e-09
Car3	-2.43075	3.41531e-17	1.33621e-14		BC030867	10.9919	3.82665e-12	1.70912e-09
Lbp	-1.92642	5.08116e-17	1.92949e-14		Lilr4b	2.87315	5.11467e-12	2.21721e-09
Lyz2	1.86488	2.125e-16	7.83881e-14		Igfbp3	5.00889	7.00984e-12	2.90247e-09
Ephx1	-2.39065	1.32989e-15	4.76949e-13		Klf9	-2.07929	7.08927e-12	2.90247e-09
Pink1	-1.8392	4.91711e-15	1.71581e-12		Mmp14	1.83449	9.15821e-12	3.64819e-09
Cpxm2	-2.79753	1.47608e-14	5.01516e-12		Kpna2	2.51979	1.16874e-11	4.53316e-09
Comp	-1.73639	1.62099e-14	5.36631e-12		Cdt1	2.50887	1.32767e-11	5.01755e-09
Nrep	-1.78108	1.80026e-14	5.81078e-12		Ccnb2	5.86948	1.76982e-11	6.52136e-09
Nox4	-2.30559	2.79148e-14	8.79045e-12		Gabarapl1	-1.94141	2.04578e-11	7.35434e-09
Perm1	-12.9446	6.82267e-14	2.09732e-11		Rnf167	-1.94881	2.63894e-11	9.26078e-09
Il1rl1	4.39357	9.04626e-14	2.71619e-11		Ephx1	-2.53937	3.3022e-11	1.13189e-08
Cdo1	-2.07123	1.5301e-13	4.48979e-11		Hmga2	4.31591	3.88488e-11	1.30135e-08
Postn	3.20212	3.12286e-13	8.95739e-11		Mturn	-2.93038	4.74909e-11	1.55549e-08
Tgfb3	-1.89782	3.19138e-13	8.95739e-11		Tacc3	4.8942	6.18365e-11	1.98132e-08
Tnxb	-2.89805	4.45461e-13	1.22369e-10		Stmn1	4.27284	6.56691e-11	2.05936e-08
Stmn1	3.38746	5.79507e-13	1.55875e-10		Fbln1	-3.68068	1.18917e-10	3.65148e-08
Uts2r	-2.75739	6.23486e-13	1.64282e-10		Tpx2	4.14506	1.22155e-10	3.67437e-08
Lgals1	1.55047	7.15088e-13	1.81029e-10		Il1rl1	5.87029	1.36451e-10	4.02231e-08
Mturn	-2.828	7.09459e-13	1.81029e-10		Mxd3	4.92743	1.39276e-10	4.02508e-08
Nr1d1	-1.60772	1.18082e-12	2.93185e-10		Ncf1	2.39726	1.74535e-10	4.94707e-08
Larp6	-2.34606	1.24518e-12	3.0333e-10		Kif22	4.02762	1.88746e-10	5.24893e-08
Tm4sf1	1.69889	2.48714e-12	5.94656e-10		Mylk	-2.84317	2.1782e-10	5.94528e-08
Slc6a6	-1.56027	5.30799e-12	1.24603e-09		Fxyd1	-2.11525	2.29937e-10	6.16189e-08
Prelp	-1.47835	5.58803e-12	1.28834e-09		Tnc	3.1281	2.63311e-10	6.93026e-08
Crlf1	1.69856	5.79362e-12	1.31231e-09		Pdpn	1.92453	3.00948e-10	7.78188e-08
Tnfrsf12a	1.78279	8.32112e-12	1.85231e-09		H2afz	1.85147	4.2794e-10	1.08748e-07
Cdc20	3.61296	8.84573e-12	1.93572e-09		Uts2r	-4.91082	4.41238e-10	1.10227e-07
Gas1	-1.48841	1.0016e-11	2.08575e-09		Plk1	7.61361	4.54125e-10	1.11556e-07
Mustn1	-1.88351	9.99726e-12	2.08575e-09		Fez1	-1.81773	4.8982e-10	1.18352e-07
Tnfaip6	2.06622	9.70021e-12	2.08575e-09		Ttk	12.1267	5.44166e-10	1.29362e-07
Lilrb4a	2.34479	1.64024e-11	3.36145e-09		Tnnt2	9.98546	8.98193e-10	2.10134e-07
Tnn	4.94983	1.77805e-11	3.58693e-09		Slit3	-2.50818	9.63325e-10	2.21851e-07
Scara3	-1.76961	2.03512e-11	4.04237e-09		E2f7	11.3987	1.16114e-09	2.63294e-07
Mmp14	1.89247	2.58116e-11	5.0493e-09		Tnfaip6	3.46971	1.31559e-09	2.93795e-07
Tsc22d3	-1.48044	4.06389e-11	7.83118e-09		Brca1	9.13204	1.43742e-09	3.1621e-07
Myh4	-2.96562	4.58781e-11	8.71077e-09		Cenpw	3.72942	1.62539e-09	3.52303e-07
Ctsf	-2.62002	7.09205e-11	1.32704e-08		Clec4e	12.5619	1.76724e-09	3.77498e-07
Hspb7	-1.71656	9.66804e-11	1.7832e-08		Il11	3.64652	2.09028e-09	4.40123e-07
C1qtnf6	2.6982	1.04002e-10	1.89122e-08		Tnxb	-3.00652	2.20506e-09	4.57752e-07
Pcsk5	-2.1848	1.13805e-10	2.04074e-08		Gsn	-2.77153	2.61774e-09	5.35874e-07
Arg1	10.8141	1.24668e-10	2.20491e-08		Ecm2	-3.4996	2.8752e-09	5.80514e-07
1500015O10Rik	-1.53699	1.43347e-10	2.50102e-08		Dpep2	2.56618	3.19403e-09	6.36174e-07
Mif	1.57279	1.66127e-10	2.85981e-08		Cfh	-3.43367	4.04578e-09	7.84615e-07
H2afz	1.43086	2.07774e-10	3.5297e-08		Pbk	5.49401	4.00719e-09	7.84615e-07
Ackr4	-2.71812	2.43652e-10	4.08545e-08		Ska1	12.1657	5.76185e-09	1.10291e-06
Gpx7	1.53958	3.25203e-10	5.38294e-08		Ripk3	2.96373	6.28101e-09	1.18687e-06
Oas1a	2.835	3.6563e-10	5.9755e-08		Ddx39	1.5514	6.46233e-09	1.20567e-06
Aff3	-1.83747	3.8154e-10	6.15758e-08		Mtpn	1.63128	6.65562e-09	1.22621e-06
Gabarapl1	-1.73409	3.99611e-10	6.3696e-08		Akr1b8	2.01196	6.75268e-09	1.22874e-06
Ccdc3	-1.47434	4.78102e-10	7.43707e-08		Nek2	11.24	7.63085e-09	1.3716e-06
Fam64a	12.5136	4.7349e-10	7.43707e-08		4930579G24Rik	2.1412	8.17734e-09	1.41795e-06
Sema3c	-1.48703	5.29875e-10	8.14431e-08		C3ar1	2.39314	8.10136e-09	1.41795e-06
Nov	-1.61918	6.94218e-10	1.04939e-07		Lig1	2.42096	8.08921e-09	1.41795e-06
Ttn	-2.74375	6.98996e-10	1.04939e-07		Cks1b	1.91243	8.39499e-09	1.43876e-06
Ccpg1	-1.59028	8.24691e-10	1.22386e-07		Dbp	-2.7686	8.50147e-09	1.44027e-06
Fkbp11	2.95966	8.62148e-10	1.26491e-07		Pink1	-1.83617	9.89568e-09	1.65741e-06
Tk1	4.37744	1.04154e-09	1.51093e-07		Sh3pxd2b	1.8858	1.05552e-08	1.74801e-06
Atp1a2	-5.15542	1.18247e-09	1.69632e-07		Enpep	-1.97231	1.10414e-08	1.80822e-06
Txnip	-1.49744	1.26774e-09	1.79866e-07		Fam124a	-2.1032	1.14436e-08	1.85349e-06
Ctss	1.5629	1.80129e-09	2.52788e-07		Abi3bp	-4.04873	1.22403e-08	1.96098e-06
Tgfbr3	-1.58098	1.89968e-09	2.63729e-07		Birc5	5.5224	1.28041e-08	2.01163e-06
Ltbp4	-2.51661	2.58499e-09	3.55051e-07		Gas6	-1.94153	1.28294e-08	2.01163e-06
Crabp2	2.82891	2.80143e-09	3.80729e-07		AF251705	2.63729	1.66173e-08	2.56767e-06
Ggta1	-1.61635	3.1434e-09	4.22754e-07		Stil	11.2526	1.67241e-08	2.56767e-06
Col11a1	1.50413	3.35754e-09	4.41123e-07		Fkbp11	2.82213	2.14544e-08	3.25996e-06
Kcnma1	-1.61032	3.38247e-09	4.41123e-07		Gpr1	-2.74614	2.20664e-08	3.31874e-06
Mybpc2	-3.04721	3.36101e-09	4.41123e-07		Apod	-4.97608	2.28076e-08	3.39556e-06
Timp3	-1.52821	3.53288e-09	4.5613e-07		Tuba1c	1.60037	2.45782e-08	3.62258e-06
Arrdc3	-1.46485	3.64015e-09	4.65327e-07		Adam12	3.15909	2.68983e-08	3.89246e-06
Clec3b	-3.03528	4.43429e-09	5.61285e-07		Smc2	2.81021	2.69374e-08	3.89246e-06
Aoc2	-2.34292	4.50453e-09	5.64641e-07		Angptl7	-4.93113	2.81469e-08	3.97332e-06
Aurka	9.61565	4.56787e-09	5.67075e-07		Nr1d1	-2.17582	2.7853e-08	3.97332e-06
2810417H13Rik	4.56833	5.17063e-09	6.35791e-07		Zbtb20	-1.46076	2.83057e-08	3.97332e-06
Pam	-1.4428	5.38744e-09	6.56201e-07		Cdk1	5.63944	3.07767e-08	4.27942e-06
Npy	-2.26708	5.73325e-09	6.91794e-07		Crim1	-1.56192	3.12245e-08	4.3011e-06
Col11a2	2.72161	6.08941e-09	7.27966e-07		Tyms	2.29771	3.29686e-08	4.4993e-06
Kdelr3	1.36702	6.7653e-09	8.01347e-07		Dbf4	3.88396	3.72305e-08	5.03431e-06
Mn1	-1.88103	7.21746e-09	8.47133e-07		Pcsk6	-1.98247	3.92718e-08	5.26206e-06
Sectm1b	-12.3119	7.70993e-09	8.96782e-07		Igfbp5	-2.5918	4.1127e-08	5.46099e-06
Ctgf	-1.33016	7.98985e-09	9.16801e-07		Palm	-1.38624	4.39145e-08	5.77906e-06
Neb	-3.05115	8.02405e-09	9.16801e-07		Mif	1.46431	4.47572e-08	5.83784e-06
Ccl9	1.39164	8.2966e-09	9.39626e-07		Rai14	2.08274	4.54169e-08	5.87192e-06
Ntn1	-1.45343	9.25573e-09	1.03914e-06		Aurka	4.76681	4.61441e-08	5.91407e-06
Col8a2	-1.58206	1.05243e-08	1.16136e-06		Ctsf	-2.138	4.68467e-08	5.93342e-06
Klf9	-1.61445	1.05179e-08	1.16136e-06		Nme1	1.30869	4.71002e-08	5.93342e-06
Prc1	7.31182	1.45131e-08	1.58796e-06		Cst3	-2.01032	4.90733e-08	6.09027e-06
Gpx3	-1.43736	1.60707e-08	1.7436e-06		Glipr2	1.98202	4.91717e-08	6.09027e-06
Kank2	-2.32769	1.7329e-08	1.86445e-06		E130114P18Rik	-3.38278	5.46413e-08	6.71132e-06
Fam180a	2.68071	1.83112e-08	1.95385e-06		Diap3	3.54729	5.64114e-08	6.87146e-06
Pck1	-10.0979	1.87403e-08	1.96712e-06		Nuf2	5.61173	5.83502e-08	7.04938e-06
Srpx2	1.30718	1.87109e-08	1.96712e-06		Crebrf	-1.68311	8.41502e-08	1.00023e-05
Alox5ap	1.58797	3.11303e-08	3.24131e-06		Lysmd2	-1.6863	8.34792e-08	1.00023e-05
Dpep2	3.63568	3.34991e-08	3.46005e-06		Ube2s	1.29403	8.54794e-08	1.0079e-05
Ms4a7	1.98307	3.54372e-08	3.63119e-06		Gm5150	9.05446	9.03825e-08	1.05726e-05
Prkg2	4.13635	3.79666e-08	3.85974e-06		Cys1	-3.18867	9.34426e-08	1.08445e-05
Cenpa	3.66663	4.12917e-08	4.16497e-06		Dtl	7.51018	9.95243e-08	1.14601e-05
Fam198b	2.34794	4.19401e-08	4.19759e-06		Ube2c	4.95108	1.08109e-07	1.23521e-05
Mafk	-1.83381	4.44951e-08	4.40806e-06		Atp2a3	-2.62068	1.16084e-07	1.30608e-05
Mgp	-1.82583	4.47259e-08	4.40806e-06		Tnfrsf23	2.06179	1.15359e-07	1.30608e-05
Plin2	1.61061	4.69274e-08	4.59e-06		Mmp19	2.86717	1.31067e-07	1.46348e-05
Galnt15	-2.37296	4.83851e-08	4.697e-06		Spry1	-2.47416	1.39996e-07	1.55143e-05
Ndrg2	-1.53092	4.99837e-08	4.81596e-06		Oasl2	3.38058	1.41731e-07	1.55893e-05
Fam26e	-1.6132	5.31727e-08	5.05915e-06		Basp1	4.31915	1.44888e-07	1.58185e-05
Serpinh1	1.18544	5.32913e-08	5.05915e-06		Ltbp4	-2.04751	1.48553e-07	1.60994e-05
Adam12	6.08629	5.41443e-08	5.06563e-06		Ncapg2	2.12112	1.50984e-07	1.62434e-05
Ckap4	1.34664	5.39009e-08	5.06563e-06		Erh	1.223	1.60579e-07	1.71506e-05
Camk1d	-1.86268	5.57367e-08	5.14012e-06		Cnnm3	-1.75357	1.86173e-07	1.9461e-05
Cst3	-1.23391	5.56647e-08	5.14012e-06		Mcm10	11.3991	1.84018e-07	1.9461e-05
Tef	-1.45013	6.13958e-08	5.62186e-06		Ran	1.2967	1.85677e-07	1.9461e-05
Rcn1	1.34423	6.32493e-08	5.75079e-06		Hmga1	3.2688	2.01862e-07	2.09524e-05
Col6a2	1.22344	9.19402e-08	8.30098e-06		Bok	1.675	2.07024e-07	2.1338e-05
Sh3pxd2b	2.19949	9.26687e-08	8.30865e-06		Lmnb1	4.87312	2.23952e-07	2.29224e-05
Vit	-2.35061	1.05013e-07	9.35047e-06		Msx1	-2.70413	2.31897e-07	2.35719e-05
Cd84	2.70384	1.06951e-07	9.45783e-06		Ccnd1	1.67425	2.37116e-07	2.37745e-05
Tyrobp	1.42661	1.07747e-07	9.46338e-06		Whsc1	2.13704	2.36742e-07	2.37745e-05
Atp6v0e2	-2.89132	1.0995e-07	9.59163e-06		Smpdl3a	-1.37124	2.39564e-07	2.38577e-05
Plekhg4	12.0747	1.15692e-07	1.00248e-05		Adam8	5.25046	2.48418e-07	2.45322e-05
Sfrp4	-2.658	1.26218e-07	1.0864e-05		Pgam1	1.37684	2.49666e-07	2.45322e-05
Pygm	-3.33844	1.30159e-07	1.1129e-05		Mest	5.30811	2.57781e-07	2.49962e-05
Mmp23	2.99664	1.38706e-07	1.17818e-05		Top2a	5.0376	2.57149e-07	2.49962e-05
Sdc3	1.31638	1.4497e-07	1.22334e-05		Ncapd2	2.73042	2.67798e-07	2.57979e-05
Plat	-1.32833	1.4984e-07	1.25623e-05		Rcn1	1.56919	2.7239e-07	2.60698e-05
Col8a1	1.54667	1.55443e-07	1.29479e-05		Klf15	-4.33063	2.75511e-07	2.61984e-05
Apln	11.9539	1.60657e-07	1.32964e-05		Ablim1	-1.42972	2.8e-07	2.62861e-05
Scd1	-2.54022	1.63253e-07	1.34252e-05		Ccna2	5.19294	2.78969e-07	2.62861e-05
Pid1	-1.40382	1.69586e-07	1.36846e-05		Fscn1	3.9086	2.95829e-07	2.75964e-05
Sft2d2	-1.29568	1.68946e-07	1.36846e-05		Aunip	10.992	3.07611e-07	2.85149e-05
Sgcg	-2.99002	1.69323e-07	1.36846e-05		H2afx	1.96423	3.3025e-07	3.04222e-05
Smoc1	1.46158	1.71741e-07	1.37724e-05		Ccne1	10.0862	3.47309e-07	3.1795e-05
Fibin	-1.2394	1.72945e-07	1.37833e-05		Car12	11.3068	3.6689e-07	3.33802e-05
Rnf167	-1.44392	1.74724e-07	1.38396e-05		Ogfod3	-1.44214	3.87572e-07	3.48318e-05
Cpq	-2.02076	1.79868e-07	1.41603e-05		Pcna	1.29795	3.86813e-07	3.48318e-05
Lat2	2.49232	1.91005e-07	1.49459e-05		Itih5	-2.12747	3.98549e-07	3.53869e-05
Col5a1	1.29444	2.30223e-07	1.79061e-05		Plk4	2.13886	3.96513e-07	3.53869e-05
C1qtnf7	-1.86994	2.33773e-07	1.80733e-05		Glrx	1.33174	4.4897e-07	3.9625e-05
Fcer1g	1.25412	2.48543e-07	1.91009e-05		1700012B09Rik	9.04752	4.55953e-07	3.97633e-05
Prelid1	1.1698	2.61842e-07	2.00038e-05		A930006I01Rik	-9.96192	4.59065e-07	3.97633e-05
Retnla	-7.29994	2.77284e-07	2.10589e-05		Fry	-1.65389	4.53581e-07	3.97633e-05
Prrx2	1.53316	3.19672e-07	2.41361e-05		Sdc3	1.39866	4.61329e-07	3.97633e-05
Vps37a	-2.26976	3.25071e-07	2.44011e-05		Thra	-1.41935	4.84659e-07	4.15313e-05
Rpl41	1.30105	3.58512e-07	2.67557e-05		Atp6v0e2	-3.75413	4.9168e-07	4.18895e-05
Phf11d	2.23229	3.67292e-07	2.7102e-05		Adm	-3.37976	5.12561e-07	4.34174e-05
Wdr25	-10.0197	3.6735e-07	2.7102e-05		Pilra	3.90358	5.35662e-07	4.51149e-05
Il1rn	11.8696	3.78375e-07	2.77568e-05		Cpq	-1.77689	5.42123e-07	4.53997e-05
Jup	-1.96255	4.04466e-07	2.95031e-05		2700094K13Rik	2.1273	5.65715e-07	4.71077e-05
Mgst1	-1.67018	4.6507e-07	3.37333e-05		Thbd	-1.99728	5.74146e-07	4.75412e-05
Usp2	-2.31908	4.9921e-07	3.60072e-05		4930427A07Rik	4.08343	6.55477e-07	5.36726e-05
Uaca	-1.44896	5.0829e-07	3.64585e-05		Ms4a4c	5.35771	6.52962e-07	5.36726e-05
Pdk2	-1.55182	5.15328e-07	3.67591e-05		Trhr2	9.36367	7.32117e-07	5.9617e-05
Adamts2	-1.33141	5.27203e-07	3.71952e-05		Foxm1	4.69736	7.46628e-07	6.04646e-05
Ptgis	-1.16038	5.26907e-07	3.71952e-05		Tmod2	-2.00404	7.68946e-07	6.19317e-05
Dbp	-1.41062	5.76437e-07	4.04477e-05		Galk1	1.23275	7.95991e-07	6.37615e-05
Colec12	-1.16621	5.8347e-07	4.07199e-05		Itpr1	-1.44789	8.0898e-07	6.44517e-05
Trem2	1.78616	6.17761e-07	4.28812e-05		Trem2	1.85773	8.21905e-07	6.51293e-05
C1qtnf3	2.58089	6.38034e-07	4.40516e-05		Cd276	1.76337	8.42156e-07	6.60798e-05
Ssr2	1.13378	6.90275e-07	4.7405e-05		Mcm2	2.71192	8.42867e-07	6.60798e-05
Smad3	-1.46787	7.73265e-07	5.28234e-05		Bend6	2.34587	8.51751e-07	6.61008e-05
Dixdc1	-1.98453	7.80842e-07	5.30603e-05		Cdk4	1.15665	8.56538e-07	6.61008e-05
Sh3bgrl3	1.11908	8.09687e-07	5.47323e-05		Rasl12	-1.89157	8.56588e-07	6.61008e-05
Kctd21	-11.8462	9.25836e-07	6.22576e-05		Clec5a	1.72201	8.75595e-07	6.70364e-05
Clec4e	11.7759	9.31971e-07	6.23454e-05		Mcm3	2.30509	8.77808e-07	6.70364e-05
Il4ra	2.33292	1.04619e-06	6.96255e-05		Sox6	-1.70981	9.09998e-07	6.91364e-05
Capn6	3.35478	1.0727e-06	7.10238e-05		Ankrd29	-1.52145	9.87545e-07	7.46432e-05
Pvalb	-2.13938	1.0864e-06	7.12004e-05		Gpnmb	-2.13818	1.04318e-06	7.84459e-05
Tmsb10	1.37087	1.08276e-06	7.12004e-05		Nr3c1	-1.29384	1.09392e-06	8.10218e-05
Dse	-1.16483	1.10295e-06	7.19198e-05		Prelid1	1.16325	1.09353e-06	8.10218e-05
Vcan	-1.15069	1.12528e-06	7.30076e-05		Zcchc18	-8.57279	1.08922e-06	8.10218e-05
Acan	1.24763	1.14079e-06	7.32773e-05		Abca8b	-9.49536	1.16765e-06	8.56218e-05
Fscn1	4.02696	1.14073e-06	7.32773e-05		Sh2d4a	-2.88802	1.16361e-06	8.56218e-05
Casq1	-2.20088	1.16272e-06	7.43161e-05		Reep4	1.62371	1.25162e-06	9.13252e-05
Glul	-1.13966	1.17823e-06	7.45691e-05		Nrm	1.70527	1.25974e-06	9.14643e-05
Pls3	-1.11169	1.17457e-06	7.45691e-05		Pgk1	1.44112	1.4331e-06	0.000103541
Cks1b	1.82406	1.23296e-06	7.76525e-05		Polq	10.5031	1.51954e-06	0.000109251
Tnnt3	-2.38583	1.3891e-06	8.70618e-05		Rhov	8.88791	1.53491e-06	0.000109821
Lrrc15	2.27482	1.52633e-06	9.52e-05		Ckap2l	8.43355	1.5451e-06	0.000110016
Lifr	-1.85334	1.55731e-06	9.65424e-05		Calcoco1	-1.19983	1.57451e-06	0.000111154
Ms4a6d	1.78239	1.5628e-06	9.65424e-05		Hs3st1	-2.23469	1.57617e-06	0.000111154
Glipr2	1.6055	1.57449e-06	9.68012e-05		Bbox1	-9.13519	1.59352e-06	0.000111684
Map4	-1.09448	1.58528e-06	9.70025e-05		Ccdc3	-2.44974	1.59884e-06	0.000111684
H2-Eb1	1.44687	1.6032e-06	9.76361e-05		Cdkn3	4.39445	1.78064e-06	0.000123796
Igfbp7	-1.17227	1.62614e-06	9.85684e-05		Cenpa	5.15319	1.84661e-06	0.000127183
Dstn	-1.15458	1.64301e-06	9.91156e-05		Mn1	-2.51338	1.83847e-06	0.000127183
Fxyd6	-1.07027	1.65052e-06	9.91156e-05		Cdc16	1.08341	2.06735e-06	0.000141724
Ngef	-1.19314	1.67876e-06	0.000100345		Ccrn4l	3.15219	2.1014e-06	0.000143392
Atp2a3	-2.06751	1.69349e-06	0.000100759		1190002F15Rik	3.62161	2.44544e-06	0.0001632
Chst5	-2.8274	1.82772e-06	0.000108246		Ccbe1	2.96472	2.42161e-06	0.0001632
Ncapg	11.6756	1.84909e-06	0.000109012		Lat2	2.34602	2.4323e-06	0.0001632
Ube2c	2.91045	1.94667e-06	0.000114243		Layn	1.97971	2.44705e-06	0.0001632
Dnajb2	-1.82159	2.10195e-06	0.000122798		Ppfibp2	-3.47155	2.41151e-06	0.0001632
Maged2	1.10691	2.12589e-06	0.000123637		2810417H13Rik	5.22059	2.46734e-06	0.000163812
Kank1	-1.67024	2.15255e-06	0.000124167		Oas1a	3.23942	2.51904e-06	0.000166494
Sod3	-0.994731	2.15424e-06	0.000124167		Fgf9	-5.86513	2.56644e-06	0.000168869
Smpdl3a	-1.2101	2.20209e-06	0.000126361		Cxcr2	8.9709	2.60011e-06	0.000170325
Spsb1	-1.2404	2.21944e-06	0.000126793		C1qtnf2	-2.00305	2.72566e-06	0.000177759
Ppl	-3.50047	2.28358e-06	0.000129882		Mlec	1.11146	2.79453e-06	0.000180651
Stc1	8.0968	2.34983e-06	0.000133064		Mmp3	1.93688	2.78692e-06	0.000180651
Kif20a	6.74912	2.40649e-06	0.000135678		Igfbp6	-2.43119	2.89347e-06	0.000186231
Cdca3	3.8506	2.43731e-06	0.000136725		Gpx7	1.24518	2.9289e-06	0.000187692
Tmsb4x	0.988947	2.44624e-06	0.000136725		Gins2	2.81414	2.9983e-06	0.000191307
Clec4n	9.79221	2.48601e-06	0.000138348		Hdc	9.07983	3.06816e-06	0.000194921
Btg1	1.15509	2.69726e-06	0.00014946		Dlgap5	8.48074	3.17474e-06	0.000199968
Hs3st1	-2.13433	2.79362e-06	0.000154138		Dysf	2.68729	3.16401e-06	0.000199968
Col5a3	2.3218	3.30206e-06	0.000181417		Nhp2	1.24912	3.28694e-06	0.000206154
Fzd8	-1.69477	3.34052e-06	0.000182752		Tubb5	1.55156	3.55047e-06	0.000221739
Cpeb1	-1.89344	3.37621e-06	0.000183925		Scg3	-4.88824	3.75355e-06	0.000233433
2700094K13Rik	2.05967	3.40895e-06	0.000184928		Eif2s1	1.17342	3.78347e-06	0.000234305
Clec11a	1.23867	3.4436e-06	0.000186026		Rcc1	1.86256	3.83955e-06	0.000236783
Il33	-1.4842	3.5468e-06	0.000190803		Usp2	-1.6313	4.06714e-06	0.000249773
Pcsk6	-1.32465	3.62278e-06	0.000194082		Hmox1	1.76552	4.20606e-06	0.000257233
Col12a1	1.12959	3.72752e-06	0.000198868		Pla2g4a	2.16487	4.24016e-06	0.000258247
Aldh6a1	-1.56593	4.18207e-06	0.0002222		Lrrc8e	9.10348	4.29131e-06	0.000260286
Retn	-9.22294	4.53252e-06	0.000239833		Slc22a4	-1.3907	4.3118e-06	0.000260458
Vim	1.06024	4.61226e-06	0.000243057		Ddias	10.6163	4.39981e-06	0.000264689
Pqlc3	-1.06374	4.76039e-06	0.000249843		Erich2	10.1521	4.46984e-06	0.000267809
Ccl7	2.89237	4.88759e-06	0.00025548		Il4ra	2.26367	4.49051e-06	0.000267958
Cfd	-3.36692	4.95575e-06	0.000257999		Rgs6	-9.2985	4.53897e-06	0.000269758
Cdk1	4.08654	5.21083e-06	0.000270189		Rfc4	1.88143	4.60322e-06	0.000272477
Cdh13	-1.06705	5.3177e-06	0.000274627		Gnb4	1.04437	4.65247e-06	0.000274291
Ccl6	1.25248	5.94809e-06	0.000305959		Rbmx	1.42791	4.7784e-06	0.000280593
Map1b	-1.53352	6.00089e-06	0.00030745		Atp6v0a4	-3.82395	4.91192e-06	0.000285027
Klf15	-3.02896	6.2442e-06	0.000318652		Col5a3	2.46626	4.89471e-06	0.000285027
Mybpc1	-2.95476	6.37104e-06	0.000323844		Rrm1	1.78709	4.87471e-06	0.000285027
Clstn1	-1.31487	6.55998e-06	0.000332141		Ptx4	-11.8255	4.99694e-06	0.000288823
Thbs4	-1.24172	6.93985e-06	0.000350002		Tm4sf1	1.56521	5.14996e-06	0.000296505
Lysmd2	-1.69437	6.98118e-06	0.000350716		Cxcl1	3.5976	5.2317e-06	0.000300039
Mob2	-1.18834	7.19555e-06	0.000360084		Gspt1	1.00708	5.49848e-06	0.000314117
Laptm5	1.19926	7.40999e-06	0.000369384		Lama3	-9.00401	5.71795e-06	0.000325393
Col18a1	2.55091	7.47098e-06	0.000370992		Cenpf	4.93027	5.81144e-06	0.000329061
Ccl2	5.33999	7.63323e-06	0.000376534		Hipk2	-1.48721	5.84938e-06	0.000329061
Spc25	8.23727	7.64091e-06	0.000376534		Jup	-1.67543	5.84026e-06	0.000329061
Ogn	-1.66865	7.74274e-06	0.000377232		Phf19	3.79953	6.0123e-06	0.000336048
Pbk	4.12298	7.69315e-06	0.000377232		Siglech	-10.7008	6.01918e-06	0.000336048
Scara5	-1.90871	7.73981e-06	0.000377232		Vipr2	-12.7765	6.20461e-06	0.000345094
Dhrs7	-1.11307	8.11137e-06	0.000393706		A630033H20Rik	2.07013	6.46151e-06	0.00035669
Bpifb1	11.4026	8.34504e-06	0.000402525		Atf5	-1.33878	6.45147e-06	0.00035669
Slurp1	-1.67848	8.35541e-06	0.000402525		Actn1	1.4477	6.6905e-06	0.000367953
Gli2	-5.7816	8.90676e-06	0.000427492		Gm12603	9.07885	6.77864e-06	0.000371414
Gale	1.82281	9.04668e-06	0.000432599		Fhl2	1.90295	6.95837e-06	0.000377346
Adrb2	2.83243	9.11691e-06	0.000434348		Nfkbiz	2.3297	6.96372e-06	0.000377346
Fez1	-1.80363	9.27138e-06	0.000440084		Pak1	1.67141	6.9228e-06	0.000377346
Ucp2	1.04797	9.67793e-06	0.000457699		Cacybp	1.05452	7.11967e-06	0.000384384
Serpinf1	-1.52743	9.84161e-06	0.000463741		Unc80	8.92682	7.21103e-06	0.000387895
Mbnl1	-0.955583	9.91636e-06	0.000465564		Tusc2	-1.03896	7.53474e-06	0.000403835
Mcm5	2.40952	1.03139e-05	0.000482474		Ramp2	-1.45526	7.71172e-06	0.000411823
Apod	-3.46784	1.04411e-05	0.000486663		Pcsk2os1	-9.27771	7.78671e-06	0.000414326
S100a11	0.96077	1.05491e-05	0.000489511		Ube2t	2.90136	8.40901e-06	0.000445829
Tbx15	-1.24746	1.05781e-05	0.000489511		Cryab	-1.45631	8.63169e-06	0.000453775
Plxdc2	-1.02409	1.07532e-05	0.000495839		Il17d	-1.91403	8.65126e-06	0.000453775
Tagln2	1.09063	1.0957e-05	0.000503439		Lims2	-2.14004	8.64986e-06	0.000453775
Cd52	1.81864	1.11811e-05	0.000511913		Fen1	2.03914	8.71525e-06	0.000455511
Ltbp3	-1.11592	1.12978e-05	0.000515426		Anapc15	2.19258	8.76415e-06	0.000456448
Vamp2	-1.37331	1.15454e-05	0.000524866		2700099C18Rik	5.78823	9.12308e-06	0.000469391
Copz2	0.984447	1.16065e-05	0.000525797		Cd14	1.21674	9.10368e-06	0.000469391
Cotl1	1.86417	1.20615e-05	0.000544495		Sept9	1.14014	9.14006e-06	0.000469391
Adm	-3.69515	1.24174e-05	0.000558608		Thbs1	-3.51221	9.12789e-06	0.000469391
Col6a1	1.08873	1.25329e-05	0.000559906		Ctss	2.03706	9.17757e-06	0.000469681
Igf2r	1.84079	1.25225e-05	0.000559906		Kif20a	4.99225	9.32611e-06	0.000475632
Arl5a	-1.05066	1.26057e-05	0.000561212		Tesc	-2.79731	9.50708e-06	0.000483189
Tuba1c	1.07004	1.28151e-05	0.000568577		Camk2n1	-1.79501	9.80947e-06	0.000496845
Tnfrsf23	2.32973	1.31068e-05	0.000579529		Cdca3	6.1615	1.03227e-05	0.000519269
Ccl17	11.258	1.37772e-05	0.000607088		Otud1	-1.90862	1.03035e-05	0.000519269
Ppap2b	-1.02343	1.39562e-05	0.000612885		Efcab11	10.5729	1.0628e-05	0.000532807
Osbpl5	-1.24686	1.40983e-05	0.000614942		March2	-1.09802	1.09212e-05	0.000545652
Pfn1	0.932976	1.40895e-05	0.000614942		Serpinb5	9.32242	1.1279e-05	0.000561624
Efhc1	-11.287	1.41818e-05	0.000616503		Fam96a	1.14054	1.20034e-05	0.000595686
Il6st	-1.14459	1.43341e-05	0.000621033		Panx1	2.45062	1.21152e-05	0.00059898
Nr3c1	-1.08642	1.4455e-05	0.000623432		Pitpnm3	-7.87751	1.21511e-05	0.00059898
Slc38a1	-1.13817	1.44861e-05	0.000623432		Myoc	-4.94113	1.22752e-05	0.00060308
Atp6v0a4	-1.7373	1.45686e-05	0.000623879		Tprgl	-1.11074	1.23303e-05	0.000603775
Ltbp1	1.41596	1.45931e-05	0.000623879		Abhd14b	-1.46416	1.24787e-05	0.00060902
Mlec	1.14733	1.4845e-05	0.000632552		Fbln7	-1.79961	1.2615e-05	0.000613639
Ddx39	1.53181	1.49581e-05	0.000635278		Ankle1	10.8796	1.29742e-05	0.000628554
Card6	-11.205	1.52989e-05	0.000647622		Tril	-2.57278	1.30069e-05	0.000628554
Lrrc59	1.20194	1.53492e-05	0.000647625		C1qtnf6	1.89572	1.30499e-05	0.000628572
Myom2	-7.44457	1.5583e-05	0.000655349		Topbp1	1.56688	1.3395e-05	0.000643093
Fam20c	-1.61926	1.60028e-05	0.000668135		Ap1s1	1.00981	1.36428e-05	0.000652863
Foxo1	-1.18602	1.6029e-05	0.000668135		Ccr1	2.19277	1.37279e-05	0.000654809
Mmp3	1.31843	1.60423e-05	0.000668135		Ly6c1	-1.32056	1.37958e-05	0.000655923
Sec61b	1.07417	1.64877e-05	0.000684477		Tsc22d3	-1.54536	1.41171e-05	0.000669042
Pik3r1	-2.14234	1.65975e-05	0.000686827		Pfkl	1.21723	1.47482e-05	0.00069671
Epn2	-1.24247	1.67683e-05	0.000691678		Elk3	0.983701	1.52049e-05	0.000714578
Apbb1	-1.35235	1.69348e-05	0.000696323		Vav1	2.14464	1.52234e-05	0.000714578
Tns2	-1.34186	1.70918e-05	0.000700545		Nudcd2	1.19464	1.57641e-05	0.000737608
Cercam	1.57762	1.76686e-05	0.000721898		Xkr5	10.8653	1.5964e-05	0.000744597
Fgd6	9.3054	1.88421e-05	0.000767414		Mpl	-10.1853	1.64739e-05	0.000765959
Atp2a1	-2.68362	1.98515e-05	0.000805985		Gpr84	8.5839	1.66025e-05	0.000769508
Mprip	-1.03297	1.99835e-05	0.000808799		Abca3	-1.40525	1.68648e-05	0.000776782
Mknk2	-1.21455	2.01198e-05	0.000811772		Clec1b	-11.7032	1.68475e-05	0.000776782
Ms4a4c	9.20895	2.09477e-05	0.000840319		Depdc1b	9.91792	1.6964e-05	0.000778915
Zc2hc1a	-1.42247	2.09575e-05	0.000840319		Arrdc3	-1.42118	1.71408e-05	0.000784592
Fam162a	1.38307	2.14855e-05	0.000856169		Plaur	1.78338	1.87214e-05	0.000854285
Kif22	4.21932	2.1439e-05	0.000856169		Cx3cr1	2.46543	1.90275e-05	0.000862911
Ptprz1	-3.31816	2.16676e-05	0.000859889		Cytl1	-2.45443	1.89883e-05	0.000862911
Vash2	11.0648	2.1712e-05	0.000859889		Lgals12	-10.5674	1.92756e-05	0.00087148
Ccna2	3.40061	2.19852e-05	0.000868044		Cdip1	-1.46314	1.93461e-05	0.000871995
Tril	-3.06973	2.26184e-05	0.000890322		Vasp	1.05927	1.95606e-05	0.000878973
Aldh1a3	-1.27885	2.26877e-05	0.000890338		Prc1	5.13869	2.00925e-05	0.00090013
Msr1	1.84021	2.37197e-05	0.000928014		Txnip	-1.93735	2.03044e-05	0.000906867
Pitpnb	-1.07918	2.38547e-05	0.000930479		Dynlt1a	2.21121	2.12452e-05	0.000946022
Fxyd1	-1.11298	2.42781e-05	0.000944141		Cyp26a1	-10.8103	2.14297e-05	0.000951364
Slu7	-1.44326	2.51687e-05	0.000975835		Cyp2e1	-14.5428	2.17172e-05	0.000959382
Bdkrb1	11.1653	2.53818e-05	0.000981151		Fbxl13	9.34752	2.17405e-05	0.000959382
BC030867	11.1084	2.5659e-05	0.000985961		Myd88	1.08398	2.2143e-05	0.000974225
Tgoln1	-1.16311	2.56444e-05	0.000985961		Abracl	1.43289	2.22387e-05	0.000974243
Eno3	-2.35535	2.72776e-05	0.00104505		Ism1	-1.53505	2.22756e-05	0.000974243
Capza1	1.00609	2.74496e-05	0.00104853		Srpx2	1.4271	2.28292e-05	0.000995501
Aldh3a1	-3.41567	2.82845e-05	0.00107723		Cit	10.1671	2.29277e-05	0.000996849
Ramp2	-1.24231	2.96049e-05	0.0011242		Dut	1.1345	2.36439e-05	0.00102497
Ap1s1	1.18772	2.98821e-05	0.0011314		Dcaf4	-1.54483	2.384e-05	0.00102808
Prdx1	0.933207	3.01706e-05	0.00113899		Itpr2	-1.21171	2.38554e-05	0.00102808
Cyp2s1	11.1204	3.03064e-05	0.00114078		Adamts5	-1.53563	2.45343e-05	0.00105426
Adck3	-1.97987	3.08623e-05	0.00115832		Nell2	-9.15769	2.50219e-05	0.00107209
Asb14	-11.124	3.21516e-05	0.00120322		Hells	5.41414	2.5484e-05	0.00108872
Myadml2	-11.0202	3.24739e-05	0.00121177		Aprt	1.27073	2.56732e-05	0.00109048
Cry2	-1.41035	3.34173e-05	0.00124141		Ucma	-3.4237	2.56167e-05	0.00109048
Tmem45a	1.74935	3.34606e-05	0.00124141		Fam26e	-2.28496	2.64083e-05	0.00111848
Thbd	-1.43391	3.629e-05	0.00134252		Lrrc15	2.65222	2.74919e-05	0.00115772
Aktip	-1.04928	3.74524e-05	0.00137765		Ms4a7	2.68301	2.74858e-05	0.00115772
Pgk1	1.37233	3.74531e-05	0.00137765		Slc31a1	0.964063	2.77225e-05	0.00116411
Tmem255b	-2.64813	3.76121e-05	0.00137958		Myh2	-13.2344	2.79459e-05	0.00117015
Tmem45b	-3.87861	3.82238e-05	0.00139804		Efhd2	1.11554	2.83532e-05	0.00118384
Clic5	-1.01383	3.9104e-05	0.00142619		Arg1	8.68845	3.05019e-05	0.00126283
Esm1	11.0168	3.95086e-05	0.00143689		Sh2d5	9.26557	3.03978e-05	0.00126283
P4ha2	0.997833	4.03509e-05	0.0014634		Tmem173	1.57555	3.05017e-05	0.00126283
Cstb	1.05541	4.06135e-05	0.0014649		Hrct1	-1.6052	3.09392e-05	0.00127735
Fam124a	-1.22825	4.06192e-05	0.0014649		Anln	6.046	3.37679e-05	0.00139024
Rarres2	-2.37454	4.12995e-05	0.00148529		Tmem97	1.39561	3.40782e-05	0.00139911
Uox	6.91161	4.18727e-05	0.00150172		Ppil1	1.02826	3.43444e-05	0.00140612
Rpl22l1	1.53576	4.31598e-05	0.00154359		Tgfbr3	-1.2872	3.47286e-05	0.00141791
Mydgf	1.09862	4.39094e-05	0.00156606		Ndrg1	-1.70072	3.50147e-05	0.00142564
Faah	-6.38973	4.47659e-05	0.00159221		Cbx7	-2.15228	3.52057e-05	0.00142676
Egln3	-2.80727	4.53186e-05	0.00160744		Cdca8	4.65044	3.52359e-05	0.00142676
Myh1	-3.2257	4.62701e-05	0.00163669		B4galnt1	2.12852	3.58408e-05	0.00144728
Bub1	9.29835	4.73635e-05	0.00167079		Glul	-1.43287	3.64855e-05	0.00146929
Tes	1.95429	4.78198e-05	0.00168229		Gid4	-1.19399	3.67026e-05	0.00147401
4933400C23Rik	-1.68859	4.89884e-05	0.00171872		Necab1	-5.29485	3.7476e-05	0.00150097
Cd44	0.907778	4.95636e-05	0.00172988		Cenpk	4.45067	3.76556e-05	0.00150408
Cenpu	10.9687	4.97084e-05	0.00172988		Lgi4	-1.95861	3.83587e-05	0.00152802
Itih5	-1.63915	4.95997e-05	0.00172988		Cpxm2	-3.23452	3.87519e-05	0.00153952
Gfpt2	-1.07807	5.10474e-05	0.00176827		Efemp2	1.11193	3.92172e-05	0.00155382
Racgap1	10.0682	5.10856e-05	0.00176827		Mtfr2	7.1953	3.99577e-05	0.00157892
Itgav	1.09705	5.19752e-05	0.00179426		Dmkn	-3.32493	4.11163e-05	0.00162036
Rbm24	-8.70645	5.33526e-05	0.00183689		Jade1	-1.26488	4.14555e-05	0.00162937
Serpinb1a	1.35018	5.36279e-05	0.00184146		Ppp1r14a	-2.8036	4.34762e-05	0.00170425
Aqp7	-10.8224	5.39033e-05	0.00184601		Ncaph	4.81831	4.43597e-05	0.00173426
Tmod4	-3.02604	5.53422e-05	0.0018876		Gja1	1.67901	4.50333e-05	0.00175594
Tyms	1.90769	5.541e-05	0.0018876		Ccnf	5.24641	4.55542e-05	0.0017669
Mpeg1	4.38533	5.55758e-05	0.00188826		Heg1	-1.70671	4.54556e-05	0.0017669
Pi16	-5.44962	5.58386e-05	0.00189221		Chad	-3.21173	4.58266e-05	0.0017728
Islr	-1.29978	5.65691e-05	0.00191195		Tomm40	0.909673	4.698e-05	0.00181266
Il1b	10.9075	5.93778e-05	0.00200164		Areg	5.5793	4.79935e-05	0.00184693
Adgre1	1.48458	6.01377e-05	0.00202197		Mitf	-1.30981	4.8264e-05	0.0018477
Akr1b8	1.68612	6.4286e-05	0.00215583		Tnfrsf12a	1.69739	4.82353e-05	0.0018477
Boc	-1.8129	6.47221e-05	0.00215924		Krt16	7.48563	4.88439e-05	0.00186505
Rpl38	1.1349	6.47189e-05	0.00215924		5930430L01Rik	-2.34396	5.01007e-05	0.0019081
Dgat2	-1.43158	6.55553e-05	0.0021758		Boc	-2.23628	5.03711e-05	0.00190853
Trim36	10.8332	6.53962e-05	0.0021758		Slpi	4.11784	5.02656e-05	0.00190853
Fn1	-0.841658	6.6267e-05	0.00219378		Nfix	-1.24421	5.05854e-05	0.00191174
Slc6a12	-2.23732	6.67866e-05	0.00220532		Smyd5	1.38486	5.11353e-05	0.00192758
Spry1	-1.50354	6.71931e-05	0.00221309		Ufsp2	1.06333	5.12824e-05	0.00192819
Nme2	1.02953	6.87469e-05	0.0022585		Arhgap11a	3.51822	5.29349e-05	0.00197914
Pgam1	1.14993	6.97102e-05	0.00228433		Plek	2.21691	5.31746e-05	0.00197914
Il2rg	2.04879	7.02896e-05	0.00229749		Rph3a	9.19513	5.30083e-05	0.00197914
Il13ra1	0.944347	7.14336e-05	0.00232899		Spc24	5.79127	5.31695e-05	0.00197914
Ckm	-2.51875	7.27333e-05	0.00235946		Arid5b	-1.19598	5.346e-05	0.00198475
Rrm2	2.89558	7.27336e-05	0.00235946		Lxn	0.94599	5.49438e-05	0.00203471
Timp2	-0.974037	7.31277e-05	0.0023663		Trappc1	1.06032	5.65725e-05	0.00208978
Cd55	-1.06716	7.42985e-05	0.00239817		E2f8	10.1506	5.70223e-05	0.00210113
Mfi2	-0.955743	7.7255e-05	0.00248738		Mmaa	-2.02698	5.80606e-05	0.00213405
Pxylp1	1.8109	7.99351e-05	0.00256727		2810025M15Rik	1.72966	5.89808e-05	0.00216248
Ostn	-10.8117	8.11309e-05	0.00259921		Cirbp	-1.17528	5.99731e-05	0.00219341
Itgb2	1.91255	8.15347e-05	0.00260568		Arl4c	2.70487	6.07373e-05	0.00221586
LOC100038947	10.8145	8.26402e-05	0.00263449		Rab44	-8.92491	6.10279e-05	0.00222096
B4galnt3	-10.7833	8.31724e-05	0.00264492		Steap3	-1.11461	6.13195e-05	0.00222608
Loxl3	1.31915	8.3453e-05	0.00264732		Srsf7	0.968378	6.21957e-05	0.00225234
Bmp6	-1.85259	8.92235e-05	0.00282344		Dhrs7	-0.947023	6.3191e-05	0.00228278
Ntrk2	-2.45351	8.96282e-05	0.00282931		Tmsb10	1.04518	6.63761e-05	0.00239197
Lrrc38	-10.7677	9.18347e-05	0.0028919		Htr2a	10.0849	6.69886e-05	0.00240816
Sepp1	-1.27139	9.23479e-05	0.00290098		Cbx6	-1.22551	6.74847e-05	0.00242009
Rpl35	0.964815	9.35342e-05	0.00293112		Crlf1	1.71169	6.78535e-05	0.00242741
Rabgap1l	-0.953183	9.38262e-05	0.00293315		Gjb3	5.15229	6.84286e-05	0.00244206
Dap	0.866881	9.51124e-05	0.00296618		Mcph1	3.05463	6.93666e-05	0.00245991
Tnni2	-2.18348	9.59594e-05	0.00298538		Mustn1	-2.17439	6.94296e-05	0.00245991
Ufsp2	1.31321	9.70362e-05	0.00301162		Vamp2	-1.24622	6.91142e-05	0.00245991
Irf7	2.05517	9.88859e-05	0.00306167		C5ar1	1.72446	7.06361e-05	0.00249666
Kcnt2	-3.31302	9.93079e-05	0.00306738		C4b	-2.71723	7.10009e-05	0.00250355
Adam8	7.44629	9.99341e-05	0.00307935		Foxn3	-1.03395	7.14498e-05	0.00251336
Mybph	-10.7906	0.000102269	0.00313632		Ccl2	5.967	7.2469e-05	0.0025371
Pfkm	-1.57706	0.000102177	0.00313632		Ginm1	-1.07044	7.24018e-05	0.0025371
Fyco1	-1.8995	0.000102987	0.00315085		Il33	-2.43526	7.30153e-05	0.00255017
Rmnd5a	-1.4371	0.000103367	0.00315148		Snx21	-1.04178	7.70595e-05	0.00268506
Rpl39	1.07647	0.000103495	0.00315148		Vit	-1.97434	7.87589e-05	0.0027378
Anxa3	-0.87439	0.000104929	0.0031579		Ptprg	-0.932477	7.95915e-05	0.00276023
Cep170b	-1.60383	0.0001044	0.0031579		Glipr1	3.29329	8.01073e-05	0.0027716
Serpine2	-1.14553	0.000104608	0.0031579		Chst15	-1.82085	8.04774e-05	0.00277788
Sub1	1.01446	0.000104076	0.0031579		Ccnb1	7.81061	8.11025e-05	0.00279292
Vnn1	-10.7341	0.000104814	0.0031579		Rangap1	1.24323	8.13754e-05	0.00279578
Cfl1	0.890019	0.000106024	0.00318345		Aktip	-1.21993	8.28301e-05	0.00283414
Wbp5	0.97657	0.000107459	0.00321159		D17H6S56E-5	4.20951	8.33547e-05	0.00283414
Wnt2	10.7867	0.000107251	0.00321159		Maged2	0.969541	8.31534e-05	0.00283414
Ide	-1.23218	0.0001087	0.00324115		Pkib	2.59421	8.35792e-05	0.00283414
Cbx7	-4.59974	0.00010963	0.00326135		Ptgs2	6.51313	8.36454e-05	0.00283414
Ank2	-1.50741	0.000112193	0.00331601		Sft2d2	-1.2509	8.34113e-05	0.00283414
Cd300a	1.59489	0.000112237	0.00331601		Elovl3	-8.34556	8.47571e-05	0.00284564
Nt5c2	-1.72346	0.000112147	0.00331601		Gm14005	1.4413	8.47564e-05	0.00284564
Rpl12	1.16635	0.000112779	0.0033244		Gm8773	8.9975	8.4553e-05	0.00284564
Rps12	1.03739	0.000116073	0.00341372		Phf1	-1.34196	8.44939e-05	0.00284564
Col1a1	1.04181	0.000116707	0.00342319		Bcl7b	-0.972717	8.55028e-05	0.00285847
Col9a1	7.11827	0.000116926	0.00342319		Ncf4	1.65282	8.56516e-05	0.00285847
Hn1	0.959027	0.000117556	0.00343118		Socs2	1.36255	8.57211e-05	0.00285847
Rps2	0.913329	0.00011773	0.00343118		Serpine1	1.81974	8.63112e-05	0.00286923
Abra	-10.7526	0.000118815	0.00344723		Tgoln1	-1.01275	8.64332e-05	0.00286923
Nme1	1.00063	0.000118605	0.00344723		Arhgef39	7.10091	8.70201e-05	0.00287719
Nudcd2	1.35833	0.000119173	0.00344987		Rfc5	1.39215	8.71325e-05	0.00287719
Gpr4	10.7509	0.000120074	0.00346817		Sh3bgrl3	1.04509	8.72587e-05	0.00287719
Rps16	0.938038	0.000122777	0.00353832		Umps	1.3536	8.90795e-05	0.00293068
Pdpn	1.28946	0.000123191	0.00354236		Il11ra1	-1.36656	8.93212e-05	0.00293208
Chpf2	1.08271	0.000124718	0.00357829		4930404H11Rik	-7.53266	9.03833e-05	0.00296035
Hapln1	1.09776	0.000125515	0.00359319		Fcrlb	9.24311	9.08207e-05	0.00296809
Sspn	-0.944208	0.000126669	0.00361819		9230102K24Rik	8.95883	9.20394e-05	0.002992
Dync1li2	-1.03397	0.000127993	0.00364063		Adrb1	-8.09791	9.21613e-05	0.002992
Nfix	-1.12228	0.000128131	0.00364063		Pfn1	0.998583	9.1766e-05	0.002992
P4ha3	2.29476	0.0001283	0.00364063		BC021767	-8.43475	9.36299e-05	0.00303299
Golt1b	1.04837	0.000130183	0.00368408		Ccl12	7.62793	9.60856e-05	0.00310571
Psrc1	10.6103	0.000130402	0.00368408		Hmgb2	1.9004	9.67991e-05	0.00312193
Tnnc2	-2.22523	0.000130991	0.00369264		Cilp2	-3.60339	0.000100784	0.0032363
Efemp2	0.97363	0.000131975	0.00371226		Pkia	-3.36809	0.000100615	0.0032363
Trappc1	1.23827	0.000133046	0.00373426		Egln3	-3.00569	0.000101824	0.00326257
Ano1	-0.964349	0.00013647	0.00379833		Dnajb2	-1.36087	0.000102426	0.00327474
Asf1b	5.19992	0.000135682	0.00379833		Igf2r	0.950015	0.000104044	0.00331926
Ldhb	-1.83232	0.000136442	0.00379833		Lsm5	1.33872	0.000107423	0.00341968
Nras	0.980594	0.000136506	0.00379833		Memo1	0.966437	0.000108469	0.00344554
Samd4	-1.78892	0.000136888	0.00380077		Vsig10	-1.95619	0.000108816	0.00344911
Klhl33	-10.6822	0.000139413	0.00386257		Brip1	11.4033	0.000109781	0.00347224
Adam11	-10.6781	0.00014084	0.00388699		Ext1	0.920516	0.0001101	0.00347487
Rnf128	2.37177	0.000140896	0.00388699		Cxcl2	8.28251	0.000113255	0.00356681
Tmod2	-1.75641	0.000144576	0.00397999		Gins1	4.26734	0.000115144	0.00361199
Rps8	0.905931	0.000149584	0.00410911		Ppp1r3c	-2.21786	0.00011518	0.00361199
Gpr35	10.6588	0.000150036	0.00411278		Ptpn6	1.84184	0.000118269	0.003701
Ap2s1	0.946563	0.000157417	0.00430596		Eef2k	-1.10873	0.000118536	0.00370149
Surf4	0.854619	0.000159996	0.00436724		Tspan6	0.996747	0.000119672	0.00372907
Btbd2	-1.58273	0.000160508	0.00437197		Emb	1.35958	0.000121007	0.00376269
Lcp1	0.956577	0.000161106	0.00437904		Alg8	1.32807	0.000123167	0.00382181
Adrb3	-10.58	0.000162314	0.00439336		Mllt6	-1.28047	0.000123629	0.00382809
Calu	0.809923	0.000162043	0.00439336		Lair1	1.42372	0.000123972	0.00383067
Slc9a3r2	-1.12156	0.00016276	0.00439622		Has2	1.89911	0.000124262	0.0038316
Wisp1	1.64752	0.00016676	0.00449485		Clu	-3.40009	0.000126084	0.00387966
Adamts5	-1.26969	0.000168768	0.00453951		B4galt1	1.00467	0.000126918	0.00389716
Nfe2l1	-1.12691	0.000169984	0.0045627		Cenpu	10.9667	0.000127324	0.00390152
AF251705	1.57378	0.000170992	0.00458024		Cytip	2.88863	0.000128878	0.00393279
9430020K01Rik	-1.19428	0.000172975	0.00461423		Pdk2	-1.5975	0.000128824	0.00393279
Sdcbp2	10.5741	0.00017294	0.00461423		Cenpm	6.26465	0.000130244	0.00395973
Egfr	-1.74205	0.000175961	0.0046842		Lepr	-4.28407	0.000130299	0.00395973
Ajap1	-8.89847	0.000178467	0.00474113		Zyx	1.1317	0.000131291	0.00398167
Rbfox1	-10.5254	0.000180354	0.00477886		Egfr	-1.12731	0.000132244	0.00400235
Smco1	-9.2401	0.000180628	0.00477886		Apoc2	7.15613	0.000133439	0.00403023
Serpinb7	-9.63029	0.00018243	0.00481668		Impdh1	0.972911	0.000134061	0.00404076
Klrb1b	10.538	0.000182905	0.00481937		Sass6	3.0078	0.000134724	0.00405244
Bcl2a1d	10.531	0.000183966	0.00483744		Fcgrt	-1.09015	0.000136152	0.00407874
Kdelr2	0.928503	0.00018506	0.00485631		Pik3r5	1.89021	0.000136095	0.00407874
Cys1	-2.10161	0.000185876	0.00486784		Cilp	-2.99354	0.000137456	0.00409775
Serinc2	2.58235	0.000188752	0.00493315		Slurp1	-2.86828	0.000137898	0.00409775
Dock7	-1.71854	0.00019076	0.00496422		Tes	2.77292	0.000137653	0.00409775
Erh	1.04127	0.000191094	0.00496422		Zfhx4	-1.72626	0.000137195	0.00409775
Tmem97	1.14442	0.00019035	0.00496422		Eef1e1	1.32807	0.000140437	0.00415642
Palm	-1.69819	0.000193246	0.00499746		Mall	-1.4945	0.000140367	0.00415642
Prdm1	10.5018	0.000193535	0.00499746		Sphk1	2.39254	0.000141487	0.00417074
Zfand4	10.5097	0.000193103	0.00499746		Tmem255b	-4.22551	0.000141395	0.00417074
Hmmr	3.1288	0.000196255	0.00505758		Eri1	1.35027	0.000144396	0.00423956
Top2a	5.92725	0.000198085	0.00509457		Lamb1	2.37977	0.000144141	0.00423956
Lgi4	-2.86931	0.000204325	0.00524461		Nop58	1.15628	0.000145221	0.00425528
Ivns1abp	-0.866609	0.000206722	0.00528913		Rgs19	1.2193	0.000145524	0.00425571
Sptbn1	-1.16789	0.000206879	0.00528913		Kank2	-1.5733	0.000145915	0.0042587
Zyx	0.912929	0.000215635	0.0055021		Celsr2	-2.55964	0.000146446	0.00426573
S100a10	0.924731	0.000217612	0.00554159		Fosl1	3.66634	0.00014774	0.00429494
Ormdl3	-1.00805	0.000218064	0.00554218		Fhod1	1.96049	0.000151804	0.00440441
Ddias	10.4263	0.000219323	0.00556321		Cdc25c	6.19321	0.000152296	0.00441
Fam89a	10.4155	0.00022636	0.00573047		Tnfsf9	1.91138	0.000153119	0.00442515
Itga11	-1.17326	0.0002323	0.00586932		Fbln5	-1.79317	0.000154747	0.00446345
Myo1d	-0.968016	0.000234758	0.00591985		Chrdl1	-3.72514	0.000157008	0.00451982
A630033H20Rik	2.64879	0.000236653	0.00595601		Bbs4	-2.14391	0.000157433	0.00452321
Bmp7	10.3597	0.000240443	0.00602789		Plac8	3.04456	0.000159446	0.00457213
Cenpi	5.76373	0.000240071	0.00602789		Atp13a2	1.16899	0.000162596	0.0046534
B430306N03Rik	10.3609	0.000243003	0.00607519		Lgmn	1.18975	0.000163037	0.00465697
Tubb6	1.02466	0.000243271	0.00607519		Frmd4a	1.70825	0.000163967	0.00466759
Plcb2	10.3247	0.000258106	0.00643321		Il1rn	4.03416	0.000164358	0.00466759
Hfe2	-2.47683	0.000265419	0.00659005		Mycn	9.5337	0.000164175	0.00466759
Myl1	-2.18914	0.000265371	0.00659005		Aldh1a3	-1.29199	0.000164831	0.00467201
Trdn	-3.24837	0.000266982	0.00661612		Trip13	6.17804	0.000167439	0.00473682
Fbln7	-1.09739	0.00027092	0.00667527		Csrp2	1.53714	0.000169382	0.00473724
Il11ra1	-0.848676	0.000270794	0.00667527		Cyp4b1	-8.06108	0.000169261	0.00473724
Tcf4	-0.852311	0.000270514	0.00667527		Krt79	-8.79927	0.000168308	0.00473724
Angptl4	2.05588	0.000273253	0.00671995		Pif1	11.0552	0.000169061	0.00473724
Irgm2	1.99231	0.000280433	0.00688339		Slc7a10	-10.7589	0.000168188	0.00473724
Fos	1.20405	0.000290231	0.00709691		Sowahb	-8.87578	0.000168629	0.00473724
Olfml3	0.846871	0.000290225	0.00709691		Capza1	1.00066	0.000169788	0.00473959
Abl1	-1.5772	0.000293264	0.00715752		Il20ra	10.4767	0.000170114	0.00473971
Arhgef12	-1.26497	0.000295332	0.00719439		Incenp	2.28188	0.000171058	0.00475702
3425401B19Rik	-6.50106	0.000296067	0.00719873		Cfl1	0.905781	0.00017165	0.0047645
Ran	0.804389	0.000297477	0.00721942		Cyp4f16	1.20154	0.000173438	0.00480507
Chp1	-0.802142	0.000299088	0.00723133		Mob2	-1.19902	0.000174368	0.00482178
Ifi44	9.41329	0.000299012	0.00723133		Aldh1l2	2.4113	0.000175997	0.00484864
Kansl1	-1.69428	0.000302112	0.00729078		Itgb2	1.68191	0.000175801	0.00484864
Arl4c	4.82049	0.000308243	0.00741693		Cd53	1.72576	0.000177118	0.0048576
Tacc3	7.86397	0.000308488	0.00741693		Cmtm6	-0.913925	0.000177311	0.0048576
Itgbl1	-1.05212	0.000310796	0.00745854		Rnf130	-0.807161	0.000177017	0.0048576
Pnpla2	-1.10817	0.000312661	0.00748937		Slc9a3r2	-1.16371	0.000177888	0.00486435
Asb12	-10.1923	0.000314589	0.00751358		Adrb3	-9.09506	0.000178684	0.00487709
Ip6k1	-0.920349	0.000314836	0.00751358		Lyz2	1.98659	0.000179483	0.00488424
Tnmd	-4.48522	0.000318742	0.00759277		Sirpb1b	8.85746	0.000179609	0.00488424
Tprgl	-0.887595	0.000319477	0.00759627		3632451O06Rik	-1.88908	0.000180166	0.00489036
Fcgr1	2.23584	0.000323951	0.00768215		Bpifb1	3.1117	0.000180621	0.00489371
Rhoc	0.88306	0.000324279	0.00768215		Car6	9.73131	0.000181279	0.00490253
Clcn6	-8.09236	0.000326037	0.00770963		Alyref	0.902431	0.000183663	0.00495789
Bok	1.2624	0.000327777	0.00773661		Crabp1	9.6097	0.000184091	0.00496036
Creb5	-1.32641	0.000333049	0.0078467		Kcnt2	-6.30626	0.000184871	0.00497228
Cyp2e1	-11.2703	0.000334881	0.00786118		Ect2	6.66203	0.000185409	0.00497767
Tmem38a	-2.18785	0.000334505	0.00786118		Efcab14	-0.985094	0.000186347	0.00499375
Scg5	-10.1374	0.000339034	0.00794424		Itga8	-10.404	0.000187222	0.00500811
Actn3	-2.3323	0.000344038	0.00804688		Nox4	-2.78737	0.000189681	0.00506468
Clspn	8.29403	0.000345962	0.00806267		Gdf3	9.73374	0.000190453	0.00507611
Prdx4	0.849656	0.000345388	0.00806267		Shank2	-3.73102	0.000191147	0.00507625
Wdr19	-2.48951	0.000347951	0.0080944		Tcp1	0.893714	0.000191115	0.00507625
Lims2	-1.10458	0.000349436	0.00811433		Cd55	-1.64607	0.000194487	0.00515567
Aplnr	2.22673	0.000353588	0.008196		Ndc1	1.77885	0.000195289	0.00515835
Cd276	1.33021	0.000357878	0.00822773		Oaf	1.0691	0.00019498	0.00515835
Elk3	1.03447	0.000357176	0.00822773		Jade3	4.57566	0.000198651	0.00523777
Litaf	0.916741	0.000356308	0.00822773		Atad2	1.94274	0.000200503	0.00527717
Pkp4	-2.63662	0.000357579	0.00822773		Ncf2	1.73122	0.000201726	0.00529989
Slc5a6	-2.60322	0.000358143	0.00822773		Igsf8	1.07503	0.000202684	0.00531557
Agap1	-2.96749	0.000364233	0.00833797		Pttg1	-0.814508	0.000203303	0.00532234
Herpud1	-0.927191	0.000364063	0.00833797		Ticrr	10.3372	0.000205671	0.0053748
Ablim1	-1.24304	0.000365154	0.00834426		Aspm	5.14913	0.000211158	0.00550842
Plaur	1.26091	0.000370702	0.00845606		Adgre1	1.58832	0.000212129	0.00552397
Olfr558	10.0009	0.000371551	0.00846048		Gjb5	3.15802	0.000213423	0.00554133
2810408A11Rik	10.0938	0.000377949	0.00859101		Ncapg	6.45301	0.000213547	0.00554133
Acsl1	-1.85768	0.000379334	0.00860735		Gusb	0.982034	0.000214332	0.00555191
Fyb	2.65316	0.000380608	0.00862109		Tmem100	-1.03515	0.000215072	0.00556132
Smim3	1.70278	0.000382927	0.00865845		Cd300lb	1.97085	0.000216465	0.00558753
Tpm2	-1.06269	0.000384684	0.00868297		Bmp4	-1.99942	0.000219481	0.00560754
Bves	-10.0438	0.000395534	0.00891228		Cebpe	7.42498	0.000218181	0.00560754
Clec4d	3.62959	0.000400694	0.00896596		Omd	-2.14406	0.000219523	0.00560754
Crebl2	-9.61032	0.000400009	0.00896596		Rnd2	-1.39803	0.000218814	0.00560754
Ldhd	-9.98692	0.000399162	0.00896596		Snrpd1	0.920284	0.000218846	0.00560754
Rnf123	-2.07654	0.000400185	0.00896596		Vars	1.29798	0.000218807	0.00560754
Gpr141	8.76616	0.000405944	0.00903748		Btg1	1.1829	0.000223958	0.00571093
Sdpr	1.30175	0.000404949	0.00903748		Cdc6	3.40341	0.000225637	0.00574381
Serpinb2	-10.0472	0.00040599	0.00903748		Mki67	4.55109	0.000233147	0.00591582
Sbsn	-1.36288	0.000408817	0.00908475		Raet1d	2.88175	0.000233197	0.00591582
Vkorc1	0.788574	0.000413433	0.00917154		Nedd4l	-1.63288	0.000233749	0.00591962
Ogfod3	-1.62427	0.000414394	0.00917708		Vim	1.16211	0.000234183	0.00592045
Fam96a	1.00056	0.000421482	0.00930214		Dedd2	-1.54964	0.00023512	0.00593396
Pgam2	-2.49	0.000421222	0.00930214		Fam101b	-1.2346	0.000239195	0.00602648
Sec61g	1.13872	0.000424374	0.00934999		Cd300ld	1.98383	0.000239809	0.00603165
Fut7	10.0252	0.000425174	0.00935166		Zfp964	8.75541	0.000244509	0.00613939
C4b	-2.0739	0.000429003	0.00941983		Adamts2	-1.72012	0.000246012	0.00616662
Cmya5	-4.64093	0.000430039	0.00942655		Haus3	1.39263	0.000248105	0.00620852
Foxm1	9.50722	0.000435315	0.00952602		Ell2	0.945638	0.000248954	0.00620868
Ackr2	-1.60841	0.000438149	0.00953954		Ostf1	0.828704	0.000248688	0.00620868
Fam131c	-9.95465	0.000437909	0.00953954		Dclk1	1.37379	0.000250306	0.00622135
S1pr3	8.58641	0.000437042	0.00953954		Tspan15	-1.89108	0.000250125	0.00622135
Man2a1	1.55398	0.000440469	0.00955171		Mylip	-1.19782	0.000252993	0.006267
Phactr2	-1.23863	0.000440928	0.00955171		Ubtd1	1.04563	0.000252729	0.006267
Zfp956	-8.88845	0.000440283	0.00955171		Upb1	-8.83091	0.000256418	0.00634119
Thbs2	-1.05847	0.000452158	0.00977858		Snai1	1.61814	0.00025879	0.00638912
Des	-2.33861	0.00045339	0.00978882		Osbpl1a	-1.23402	0.000259446	0.00639397
Sqstm1	-0.789845	0.000458026	0.00987242		Pxdn	2.62413	0.000259854	0.00639397
Bmp4	-1.46684	0.000462115	0.00994395		Gm12695	-6.30973	0.000261807	0.0064206
Pmp22	-0.762712	0.00046401	0.00995155		Gpr153	1.10122	0.000261808	0.0064206
Tcap	-2.85969	0.000463669	0.00995155		Ak6	0.992391	0.000262739	0.00642207
Sptan1	-0.964044	0.000471462	0.0100799		Myrip	-4.7783	0.000262426	0.00642207
Vstm5	10.0361	0.000471557	0.0100799		Bcl3	1.28626	0.000266771	0.00649329
Aim1	8.34053	0.000475222	0.0101415		Nfia	-1.41775	0.000266974	0.00649329
Mapk12	-1.48983	0.000479258	0.0102107		Zfp784	-2.18722	0.000266249	0.00649329
Adk	-0.899516	0.000481149	0.0102341		0610011F06Rik	-1.20216	0.000267701	0.00650023
Cyb561	1.01819	0.000486882	0.010339		Cd68	1.36819	0.000272992	0.00661782
Tmem26	7.61002	0.000487966	0.010345		Lpxn	2.26738	0.00027644	0.00669038
Cox4i2	2.40286	0.000491217	0.0103969		Fam49b	1.30145	0.000278925	0.00673947
Slfn2	1.12589	0.000503308	0.0106354		Lcp1	1.86424	0.00028112	0.00678138
Cd53	1.24427	0.000514577	0.0108557		Sptlc2	1.02791	0.000283152	0.00681924
Cpeb3	-8.64985	0.000516056	0.0108692		Nfil3	1.29427	0.000288754	0.00694282
Tubb5	0.822144	0.000517618	0.0108843		Apobec1	1.74091	0.000289977	0.00696087
Stoml2	0.978216	0.000518681	0.0108889		Cenpl	1.74476	0.000294425	0.00705615
Cyp21a1	-9.78284	0.000525129	0.0110064		Prmt1	0.969116	0.000297298	0.00711343
Rpl32	0.867565	0.000526673	0.0110209		Ddah2	-1.26815	0.000298636	0.00713387
D17H6S56E-5	5.57031	0.000528955	0.0110507		Hck	2.00081	0.000300892	0.00717613
Crebrf	-1.49016	0.000531766	0.0110915		Slc16a6	2.42501	0.000302762	0.00720906
Eif4e2	0.947973	0.000542156	0.01129		Krt222	-9.13265	0.000305397	0.00724838
Col3a1	0.802915	0.000553324	0.011467		Lmnb2	1.79331	0.000305275	0.00724838
Gpr153	1.33226	0.000552691	0.011467		Galnt15	-2.26856	0.000306873	0.0072717
Lmbrd1	-1.00075	0.000552831	0.011467		Kif4	8.12532	0.000308257	0.00727653
BC064078	9.8396	0.000556351	0.0115113		Rab6b	-2.26229	0.000308789	0.00727653
Mtpn	0.897032	0.000557698	0.0115207		Rbm3	0.878674	0.000309051	0.00727653
Plekhn1	8.56042	0.000562297	0.0115787		Rgl1	-1.00228	0.000307872	0.00727653
Slit3	-3.52166	0.000561694	0.0115787		Agps	1.10816	0.000310706	0.00730382
Fabp5	2.36015	0.000568205	0.0116817		Cdadc1	-0.97642	0.000318068	0.00746499
Nrap	-8.19001	0.000574968	0.0118019		Ppp1r3g	8.83098	0.000318858	0.00746971
Ostc	0.972528	0.000581255	0.011912		Sfrp4	-2.08321	0.000319283	0.00746971
Atp2a2	-1.07096	0.00058495	0.0119688		Pmp22	-1.46448	0.000323888	0.00756542
Sra1	0.836043	0.000590516	0.0120635		Ezh1	-1.33979	0.000325721	0.00759621
Snrpe	0.926086	0.000592499	0.0120849		C3	-3.26328	0.00032807	0.00763889
Camk4	-2.033	0.000595884	0.0121348		Lep	-10.3911	0.000332982	0.00774105
Mpp5	-1.63795	0.000608485	0.0123719		Nme3	-1.70028	0.000333814	0.00774816
Rab11fip1	-8.90271	0.000609861	0.0123804		Aff3	-1.62298	0.000334503	0.00775195
Gabpa	-1.72571	0.000613852	0.0124418		Btbd3	-0.976681	0.00033521	0.00775614
Myo6	-1.27722	0.000614909	0.0124437		Slc6a12	-1.96169	0.00033895	0.00783038
Sirpb1a	9.76214	0.000622045	0.0125529		Fbp1	9.33425	0.000345051	0.00795885
Tns1	-0.809914	0.000622247	0.0125529		Mapk8ip1	-1.78231	0.000346588	0.00798181
H2-DMb1	1.49676	0.000628455	0.0126021		Prkg2	2.07934	0.000351303	0.00807777
Limd2	1.85465	0.000626707	0.0126021		2410004I01Rik	8.09904	0.000356961	0.0081951
Ptpn2	1.51752	0.000628592	0.0126021		Tfdp1	0.893854	0.000361052	0.00827613
Sdha	-0.813832	0.000626476	0.0126021		Gen1	10.4075	0.000369067	0.0084467
Cdc16	0.934881	0.000632726	0.0126457		Gm9733	8.59356	0.000373751	0.00851425
Rere	-1.77566	0.000632627	0.0126457		Gsr	0.953664	0.000373659	0.00851425
Mxd3	9.32584	0.000636228	0.012696		Scara3	-2.14047	0.000373002	0.00851425
Atp6v1e1	-0.837005	0.000639295	0.0127376		Tarbp2	1.09595	0.000380427	0.00865295
Hipk2	-1.72964	0.000643852	0.0127889		Htra4	-2.70784	0.000382089	0.008664
P4ha1	0.842227	0.000642873	0.0127889		Treml1	-10.3515	0.000381782	0.008664
Pfkl	1.12647	0.000647857	0.0128487		Pamr1	-2.33633	0.00038376	0.00868853
Cox6a2	-2.25471	0.000651796	0.0128872		Car13	1.74855	0.000385464	0.00871374
Uba52	0.848598	0.000651086	0.0128872		Fam111a	1.22361	0.000386618	0.00872645
Pdzrn3	-2.82302	0.000658897	0.0130077		Fam83d	4.47381	0.000387259	0.00872754
Rcn3	0.752145	0.000661306	0.0130353		Ddhd1	-1.69818	0.000389198	0.00875784
Zbtb20	-1.91905	0.000668631	0.0131596		Tef	-1.54785	0.000392992	0.00882975
Trim54	-9.50427	0.000671785	0.0132016		Dirc2	-1.21828	0.000394495	0.00885001
Lgmn	0.9113	0.00067361	0.0132173		Nppa	-8.87916	0.000399669	0.00895246
Scamp1	-1.03538	0.000682256	0.0133666		Casp3	1.37741	0.000401264	0.00896843
Selplg	1.68814	0.000685435	0.0134086		Ndrg3	-0.976995	0.000401599	0.00896843
Slc8a3	-3.49162	0.000690151	0.0134804		Hist1h1b	6.3059	0.000403677	0.0090012
Unc5c	9.60923	0.000692068	0.0134974		Ms4a6c	2.21275	0.000405985	0.00902536
Kcnq5	-2.24202	0.00069369	0.0135086		Rab3d	-0.916284	0.000405841	0.00902536
Nckap1	-0.812875	0.000696204	0.0135372		Dcun1d5	0.882553	0.000407903	0.0090283
Abca2	-1.72453	0.000698573	0.0135468		Map1b	-1.26781	0.000407955	0.0090283
Hacd1	1.36378	0.000698799	0.0135468		Tcf7l2	-0.925092	0.000407728	0.0090283
Cxcl16	1.63332	0.000706404	0.0136533		Slc16a1	1.76183	0.000414325	0.00915553
Sestd1	-1.25434	0.000705372	0.0136533		D1Ertd622e	1.38515	0.000416491	0.00918418
Bet1	0.957891	0.00070999	0.013686		Smoc1	1.44812	0.000416868	0.00918418
Srebf2	-0.964913	0.000710217	0.013686		Itga5	1.50977	0.000418956	0.00918899
Soat1	1.18148	0.000717299	0.0138019		Ms4a6b	2.02787	0.000418534	0.00918899
Amotl1	-1.02404	0.000722959	0.0138694		Rfc2	1.03711	0.000418232	0.00918899
Cd200	-0.849814	0.000722731	0.0138694		Ranbp1	0.880964	0.000419829	0.00919444
Tmem37	1.14868	0.000726975	0.0139258		Itgam	1.84372	0.000421519	0.00919758
Sfxn3	-0.820264	0.000739946	0.0141532		Malat1	-1.12585	0.000423092	0.00919758
Fv1	-9.64033	0.000755571	0.0143958		Ntn4	-1.99337	0.00042309	0.00919758
Lsamp	-9.57425	0.00075597	0.0143958		S100a11	0.966031	0.000421907	0.00919758
Myoz1	-2.18883	0.000755795	0.0143958		Timp1	2.24509	0.000420928	0.00919758
Ppfibp2	-2.27997	0.000763257	0.0145131		C1qtnf7	-1.65533	0.00042893	0.00931001
Zfp850	9.57219	0.00077769	0.0147658		Slc15a3	3.19942	0.000429528	0.00931001
Tspan6	1.10172	0.00078089	0.0148048		Nov	-1.54986	0.000430718	0.00932211
Npr2	-1.29355	0.000782201	0.0148079		Fbxo5	2.83087	0.000431632	0.00932819
Lilra6	8.84722	0.000793996	0.0150092		Cxcr4	3.43563	0.000434029	0.00936627
Ccdc80	-0.796285	0.000802308	0.015122		Ckap4	1.36511	0.000435625	0.00937326
Col9a3	3.07351	0.000802257	0.015122		Hist1h2ae	4.26196	0.000435306	0.00937326
Fcgrt	-0.908372	0.00080491	0.015149		Ints2	1.60149	0.000438192	0.00941473
Slc2a6	2.00293	0.000813121	0.0152812		Fam132b	3.32919	0.000449875	0.00965168
C3	-3.08896	0.000815098	0.0152828		Sdf4	-0.835631	0.000453607	0.00971761
Sh2d1b1	9.58844	0.000815575	0.0152828		Bard1	5.79702	0.000455512	0.00974426
Anxa8	-0.827881	0.000829691	0.01548		Rpl5	0.929655	0.000458375	0.00979128
Nfatc2	-1.35875	0.000828682	0.01548		Ltbp1	1.14686	0.000459552	0.00980223
Plxna4os1	9.51647	0.000827644	0.01548		Cdh1	9.39203	0.000462348	0.00984762
Cox8a	0.816895	0.000833132	0.0155118		Hn1	1.25862	0.000463111	0.00984962
Rela	-1.06366	0.000833798	0.0155118		Ier3	1.10086	0.000463785	0.00984975
Malat1	-0.748847	0.000851433	0.0158171		Nudt21	0.976813	0.000473199	0.0100352
Bcl2a1a	9.53967	0.000853639	0.0158268		Nalcn	-9.32281	0.000480775	0.0101812
Lrrc17	1.65007	0.000854408	0.0158268		Tmem198b	1.4293	0.000483824	0.0102311
Cyb5a	-0.755981	0.000860624	0.0158776		Rnf112	-9.83481	0.000485549	0.0102529
Mpp7	-1.87692	0.000860842	0.0158776		Igf2bp2	1.86632	0.000490967	0.0103525
Trim26	-1.43175	0.000860666	0.0158776		Timp4	-11.1881	0.000494454	0.0104111
Asb11	-8.8767	0.000867617	0.0159798		Lims1	0.767446	0.000497272	0.0104555
Gpd1	-2.10647	0.000869307	0.0159881		Cse1l	1.03957	0.000508958	0.0106859
Cdr2l	1.13175	0.000878419	0.0161098		Dcaf8	-0.932537	0.000512124	0.0107371
Ifit2	-1.92054	0.000878017	0.0161098		Tgfb3	-1.73325	0.000517116	0.0108264
Rgs1	9.58295	0.000900569	0.0164926		Cdca5	3.59988	0.000522268	0.0108725
Copg2	-1.67581	0.00090726	0.0165916		Man2c1	-1.13218	0.000521988	0.0108725
Cav1	0.771104	0.000908915	0.0165983		Naa50	0.817779	0.000520099	0.0108725
Ropn1l	9.39619	0.000924601	0.0168609		Stac	5.94931	0.000521895	0.0108725
L2hgdh	-6.61015	0.00092737	0.0168876		Dmpk	-1.21317	0.000523641	0.0108857
Chaf1b	8.78152	0.000928693	0.0168878		Dusp22	-0.884305	0.000526508	0.0109299
Birc5	5.21619	0.000930018	0.0168881		Nusap1	3.90037	0.000528227	0.0109501
Aprt	0.978608	0.000932221	0.0169044		Srpk3	-9.09209	0.000531797	0.0110086
Slc29a1	-0.796056	0.000939421	0.0169872		Pi16	-5.7774	0.000550687	0.0113837
Ubtd1	1.3365	0.000938279	0.0169872		Troap	5.32655	0.000552852	0.0114124
Impdh1	1.10893	0.000960218	0.0173148		Il6st	-0.893533	0.000556657	0.0114589
Ncapd2	2.63816	0.000959901	0.0173148		Rpl22l1	1.24362	0.00055597	0.0114589
Cd68	0.772864	0.000985491	0.0176473		Retnla	-9.44748	0.000558101	0.0114726
Cryba4	9.33211	0.000984411	0.0176473		Cracr2b	-1.09081	0.000559929	0.0114941
Fcho2	-1.29013	0.000984325	0.0176473		Padi4	7.44336	0.000563403	0.0115374
Mitf	-1.83107	0.000984621	0.0176473		Sspn	-1.17273	0.0005636	0.0115374
Nek2	8.9638	0.000980675	0.0176473		Ccl7	3.63455	0.000567366	0.0115983
Mlxipl	-9.40315	0.000987579	0.0176601		Slc8b1	-1.06306	0.000572865	0.0116945
Rps24	0.833428	0.000995603	0.017779		Rnaseh2b	1.23024	0.000573931	0.0117001
Klhdc8a	2.66175	0.00101066	0.018023		Hlf	-3.07575	0.000577974	0.0117662
Ifi204	1.14581	0.00103011	0.0183213		Col4a4	-8.93897	0.000583085	0.0118472
Lman1	0.933412	0.00103023	0.0183213		Nop56	1.09054	0.000583558	0.0118472
Ctsl	-0.78708	0.00103596	0.0183979		Scara5	-1.97709	0.000585661	0.0118735
Thbs3	-1.06751	0.00103867	0.0184207		Kera	-4.03667	0.000587908	0.0119027
Angptl2	0.825765	0.00105513	0.0186614		Ccdc80	-1.02329	0.00059391	0.0120039
Lpin1	-4.36826	0.00105449	0.0186614		Zfp703	-0.923725	0.000594536	0.0120039
Mastl	5.66426	0.001072	0.0189207		Alox5ap	1.61323	0.000604474	0.0121879
Xkr5	9.27079	0.00107272	0.0189207		Pik3r1	-1.56407	0.000606514	0.0122026
Dirc2	-0.782233	0.00107629	0.0189577		Tns2	-1.17484	0.000606859	0.0122026
Ckmt2	-2.82907	0.00110208	0.0193855		Ackr4	-4.81042	0.00061759	0.0123846
Mettl7a3	-9.24003	0.00110493	0.0194092		Opcml	-8.83373	0.000617177	0.0123846
Ngf	9.20139	0.00110866	0.0194482		Bhlhe41	-1.70555	0.000620098	0.012418
Ifi30	1.15675	0.00111172	0.0194755		Srsf6	0.792022	0.000624101	0.0124812
Adam9	0.876659	0.00112263	0.0195869		Arl6ip6	1.22356	0.00063226	0.0126101
E130012A19Rik	9.28172	0.00112226	0.0195869		Fam32a	-0.812162	0.000631502	0.0126101
Fam92a	1.07901	0.00111999	0.0195869		Dhrs2	-8.01734	0.000636658	0.0126807
Sparcl1	-0.977826	0.00112538	0.0196083		Snrpf	0.889213	0.00063795	0.0126893
Tmtc1	-1.217	0.00113492	0.0197478		Litaf	0.856784	0.000638911	0.0126913
Abca3	-2.07942	0.00114344	0.0198426		Ces1f	-10.31	0.000639786	0.0126915
Cryab	-0.770977	0.00114264	0.0198426		Gpr35	4.07212	0.000640828	0.0126951
Cdkn3	5.31275	0.00114549	0.0198516		Gli2	-2.60579	0.000642973	0.0127205
Aqp5	-8.04619	0.00115694	0.0199854		Hdac5	-0.828646	0.000644428	0.0127322
Lin7a	-3.98747	0.00115523	0.0199854		Cldn2	-7.21062	0.000656326	0.0129499
Tbc1d10c	9.31871	0.00115785	0.0199854		Cdv3	0.764702	0.000659236	0.0129899
Tiam2	-1.30949	0.00117523	0.0202582		Zfp704	-1.29024	0.000660927	0.0130059
Cldn12	-1.63317	0.00118821	0.0204546		Ogn	-1.82464	0.000666832	0.0131046
Cdk4	0.80511	0.00121656	0.0209147		Tex30	1.30705	0.000677919	0.0133047
Hn1l	0.961693	0.00123244	0.0211035		Apln	2.7992	0.000680113	0.0133205
Kpna2	1.08451	0.00123156	0.0211035		Lyve1	-1.4567	0.000680532	0.0133205
Phlda2	9.13631	0.00123019	0.0211035		Prdx1	0.914779	0.000687211	0.0134334
Rab3b	9.15024	0.00123564	0.0211302		Ezh2	1.93859	0.000693239	0.0135333
Ms4a6b	1.12535	0.00124383	0.0212422		Timp2	-1.23526	0.000701382	0.0136561
Mecp2	-2.1244	0.00128123	0.0217658		Tmem171	8.87108	0.000700991	0.0136561
Myom1	-3.53259	0.00128069	0.0217658		Foxo1	-1.22439	0.000702642	0.0136626
Rgl1	-1.31933	0.00127976	0.0217658		D030068K23Rik	10.755	0.000703923	0.0136695
Rps17	0.807373	0.00127745	0.0217658		2510002D24Rik	-1.11239	0.00070792	0.0137006
March2	-0.730115	0.00129332	0.0219422		Inpp5k	-1.30512	0.000708314	0.0137006
Shisa2	-1.04178	0.00129578	0.0219552		Lmcd1	-2.39999	0.000707796	0.0137006
Htatsf1	-0.955932	0.00130282	0.0220454		Ddx41	0.912113	0.000726043	0.0140251
Pla2g5	-1.63744	0.00130777	0.0221003		Irak2	-1.11903	0.00072881	0.0140601
Csgalnact1	1.22392	0.00131201	0.0221141		Ska3	4.02255	0.000731386	0.014073
Nploc4	-0.976366	0.00131149	0.0221141		Usp18	2.37917	0.000730588	0.014073
Fgf9	-4.3664	0.00131741	0.0221473		Cd300a	2.30635	0.000734975	0.0141192
Krtcap2	0.787257	0.00131583	0.0221473		Gas1	-1.76354	0.000735705	0.0141192
Minos1	0.889974	0.00132362	0.0222227		Uaca	-1.73237	0.000745773	0.0142938
Dmpk	-1.01803	0.0013277	0.0222622		Ifngr2	0.771313	0.000747731	0.0143127
Bend6	1.37094	0.00133012	0.0222738		Capn3	-8.8357	0.000758671	0.0144658
Ddb1	0.764545	0.00133572	0.0223387		Dars	0.732207	0.000758382	0.0144658
Ids	-0.830549	0.00134608	0.0224539		Eif4e2	0.794314	0.000757981	0.0144658
Snhg18	0.947343	0.0013457	0.0224539		Lamb2	-1.22853	0.000766495	0.0145961
Rpl31	0.935407	0.00135957	0.0226495		Fam179a	-9.86066	0.00076751	0.0145966
Btk	5.09313	0.00136231	0.022666		Kif20b	3.44533	0.000779916	0.0148134
Lmcd1	-1.52838	0.00136446	0.0226725		Dck	2.69059	0.000782392	0.0148289
Gm7325	-9.02466	0.00136783	0.0226992		Uck2	1.34703	0.000782746	0.0148289
1700029I15Rik	-8.96532	0.00138737	0.0229843		Hrh1	-9.89244	0.000793635	0.0150159
Rpl6	0.746223	0.00138856	0.0229843		Npy	-2.82558	0.000799901	0.0150957
Prdx5	0.889396	0.00139475	0.0230572		Pmf1	1.45453	0.000799872	0.0150957
Creb3l4	9.04364	0.00139947	0.0231056		Syk	1.26999	0.00081295	0.0153223
Crip3	8.96377	0.00140639	0.0231311		Cdk17	1.48103	0.000815942	0.0153591
Nnmt	0.997821	0.00140499	0.0231311		Gcnt1	1.52458	0.000817399	0.0153669
Sphk1	2.04318	0.00140318	0.0231311		Rnf128	2.39527	0.00081879	0.0153734
4933416E03Rik	9.17116	0.00141002	0.0231613		Thap3	-1.22564	0.000820837	0.0153923
Nos1ap	-8.1804	0.00141675	0.0232422		Ctps	1.5951	0.000824669	0.0154445
Fam111a	1.18942	0.00142155	0.0232914		Nuak1	-1.51097	0.000826051	0.0154507
Ost4	0.787293	0.00142609	0.0233067		Cmya5	-3.06946	0.000831008	0.0154544
Pkd1	-0.744125	0.00142474	0.0233067		Cyth4	1.52063	0.000830056	0.0154544
Ypel4	-8.91463	0.00143481	0.0234195		Kif2c	7.88496	0.000830403	0.0154544
Dclk1	1.44126	0.00143856	0.0234215		Palmd	-1.1599	0.000830051	0.0154544
Tnnt1	-3.25809	0.00143772	0.0234215		Sae1	0.852611	0.000831493	0.0154544
Casp8	1.25428	0.00144616	0.0235156		Eif5a	0.810126	0.000836622	0.0155107
Ezh1	-1.72456	0.00145629	0.0235934		Syce2	2.00002	0.000836532	0.0155107
Fam126a	-1.05842	0.00145379	0.0235934		Sgol1	4.80451	0.000841188	0.0155615
Slc41a2	1.48792	0.00145643	0.0235934		Tnfrsf1b	0.973028	0.000841477	0.0155615
Cc2d2a	-1.74993	0.00146291	0.0236686		Rpl12	1.01225	0.0008472	0.0156477
Plekha1	-0.858288	0.0014782	0.0238861		Myo1f	1.70956	0.000849682	0.0156739
Bcl2a1b	3.69407	0.00148565	0.0239765		Mcm7	1.41842	0.000857334	0.0157953
Rab4b	1.08292	0.00149002	0.024017		Vwf	-3.18704	0.000861423	0.0158508
Fgf1	-1.80549	0.00149257	0.0240281		Ncapd3	1.62155	0.000862808	0.0158565
Svopl	-7.57605	0.00149943	0.0241086		Gem	-1.13749	0.000868032	0.0159128
Ccnb2	4.92556	0.00150389	0.0241501		Ppm1a	-0.711458	0.000867074	0.0159128
Rasl12	-1.58134	0.00151187	0.0241881		Dmtn	-1.88055	0.00087441	0.0159702
Sema3e	-1.10136	0.00150851	0.0241881		Frmd4b	-1.42022	0.00087255	0.0159702
Tpcn2	4.05352	0.0015104	0.0241881		Gm5532	-8.37065	0.000874215	0.0159702
Ecscr	2.56809	0.00151682	0.024236		Gtf2h2	1.24372	0.000877964	0.0160152
Psat1	2.00401	0.00151862	0.024236		Mafk	-1.25389	0.000884215	0.0161025
4930578C19Rik	-8.84222	0.0015291	0.0243731		Pla2g5	-2.79587	0.000885144	0.0161025
Zbtb14	-1.9014	0.00155393	0.0247384		Psmd14	0.793753	0.000886026	0.0161025
Hopx	1.48896	0.00155722	0.0247603		Lbh	1.52588	0.000889065	0.0161378
Adig	-3.36259	0.00156009	0.0247753		5730559C18Rik	8.43295	0.000891184	0.0161528
Ppa1	0.759872	0.00157079	0.024884		Osbpl5	-1.10987	0.00089208	0.0161528
Svip	-4.10878	0.00156958	0.024884		Dok5	1.25892	0.000902413	0.0163198
Mrpl52	1.23	0.00157935	0.024989		Rgs12	1.43136	0.000907541	0.0163925
Adam10	0.920272	0.00160143	0.0252459		Depdc1a	5.84566	0.000909066	0.0163999
Pkd2	-0.823326	0.00159865	0.0252459		Ago1	-1.38775	0.000911365	0.0164012
Rpsa	0.751537	0.00160146	0.0252459		Txndc12	0.769936	0.000911082	0.0164012
Cxcl2	8.82861	0.00160794	0.0253173		Gnao1	-2.70286	0.000925527	0.0166358
Tbx4	-1.71472	0.00161219	0.0253532		2610035D17Rik	-1.79562	0.000931193	0.0167172
Pptc7	-0.844381	0.00163026	0.0256061		Pnpla3	-11.2916	0.000934537	0.0167569
H2-Ab1	1.43175	0.00164068	0.0257385		2210417A02Rik	-6.43075	0.000942721	0.0168784
Proser2	-1.51853	0.00164304	0.0257444		Ret	1.97464	0.000943607	0.0168784
Lamc1	1.2001	0.00164929	0.0257796		Gm16861	6.99678	0.000964729	0.0172353
Scn7a	-5.56847	0.00164912	0.0257796		Eppk1	-4.92341	0.000972844	0.0173383
Klrd1	8.35582	0.00165154	0.0257835		Gng11	-0.749178	0.000972567	0.0173383
Rps27a	0.796575	0.00167461	0.0260807		Sun2	-0.97855	0.000975277	0.0173397
Ubtf	-1.0129	0.00167334	0.0260807		Zfp219	-1.19772	0.000974753	0.0173397
Fuca2	1.05526	0.00170758	0.0265302		Pdia5	1.57931	0.000979115	0.017387
Stk38l	-0.792019	0.00170614	0.0265302		Nop16	0.896162	0.000994045	0.0176308
Fbln5	-1.4719	0.00170989	0.0265341		4632428N05Rik	-0.984423	0.00100652	0.0178306
Yipf5	0.815768	0.00172833	0.0267881		Hnrnpab	0.777533	0.0010146	0.0179522
Phka1	-1.98102	0.00173338	0.0268341		Ccdc25	-1.31443	0.00101691	0.0179716
Esd	0.724439	0.0017396	0.0268982		Rgcc	-1.19534	0.00101844	0.017977
Gdf3	8.3999	0.0017485	0.0269739		Cables1	-1.63125	0.00102006	0.017984
Sept9	1.25367	0.00174868	0.0269739		Nes	1.34477	0.00103651	0.0182523
Mrgpra2b	-8.71745	0.00176255	0.0271555		Sgol2a	6.27906	0.00104623	0.0183795
Cyp3a13	-5.29136	0.0017678	0.0272039		Tmem86b	9.42198	0.00104623	0.0183795
Pp2d1	-7.99004	0.00177394	0.0272659		Taf9	0.738609	0.00105037	0.0184303
Fsd2	-9.13742	0.00177827	0.0273		Ssna1	0.771684	0.00105608	0.0185085
Atp10a	-1.47758	0.00178653	0.0273617		Lrrc59	1.12522	0.00105766	0.018514
Rcan2	-2.30818	0.00178575	0.0273617		Naa25	1.74054	0.00106994	0.0187068
Rps15a	0.815244	0.00178979	0.0273791		Rbl2	-1.11167	0.00108098	0.0188775
D330041H03Rik	-8.74145	0.00180163	0.0275277		Rere	-1.11364	0.00108837	0.0189841
Mki67	2.19061	0.00181197	0.0276529		Arhgef10	-0.960669	0.00108999	0.0189898
Galns	1.49174	0.00184894	0.0281837		Flnb	0.921813	0.00109523	0.0190385
Bcl2	-1.8219	0.00185612	0.0282599		Traf1	1.52598	0.00109537	0.0190385
Sec63	-1.00011	0.00187119	0.0284558		Cdc45	3.38893	0.00109674	0.0190398
Serp1	0.690946	0.00187998	0.0285558		Aebp1	0.949697	0.00110556	0.0191705
Spink2	3.371	0.00190797	0.0289468		Tm2d3	-0.805514	0.00110869	0.0192021
Ehd2	-0.808637	0.00191505	0.0289522		Rbms3	-1.28408	0.00111241	0.019244
Nfib	-1.12372	0.00191349	0.0289522		Pitpnm2	-1.60705	0.00111387	0.0192467
Pofut2	0.806963	0.00191431	0.0289522		C430002N11Rik	8.72292	0.00111743	0.0192854
Nans	0.912248	0.00191818	0.0289656		Lrp6	-0.803352	0.00112282	0.0193558
Cyp27a1	-6.23054	0.00192613	0.0290518		Tmem110	-0.904861	0.00112638	0.0193946
Cyp2d22	-2.55397	0.00193216	0.0291001		Csf2ra	1.38771	0.00113201	0.0194493
Ifitm3	1.12452	0.00193385	0.0291001		Serpinb7	-4.49863	0.0011322	0.0194493
Dck	1.95187	0.00194315	0.0291934		Abca6	-9.14633	0.0011424	0.0196017
Xaf1	1.63364	0.00194457	0.0291934		Neat1	-1.53919	0.00115091	0.0197247
Arf4	0.677726	0.00195364	0.0292955		Hagh	-0.828503	0.00115265	0.0197316
Tmem258	0.872732	0.00196609	0.0294481		Herpud1	-1.11328	0.00115402	0.0197321
Sox18	3.10452	0.00197097	0.0294869		Dguok	-0.825286	0.00116462	0.0198672
Dlgap5	5.89478	0.00197891	0.0295714		Serpinh1	1.0223	0.00116384	0.0198672
Myo1c	-0.700376	0.00199823	0.0298255		Eef1g	0.756224	0.00116783	0.0198991
Swi5	0.739878	0.00200908	0.029953		Smyd2	0.838788	0.00117359	0.0199383
Fkbp10	0.760444	0.00202132	0.0301007		Srcin1	-2.94943	0.00117419	0.0199383
Plek	1.12969	0.00204281	0.0303857		Vps11	-0.815582	0.00117284	0.0199383
Calcoco1	-1.17907	0.00207416	0.0307175		2610524H06Rik	1.24383	0.00117814	0.0199824
Cyba	0.684977	0.00206938	0.0307175		Adgra1	2.58198	0.00118036	0.0199969
Eif4ebp1	0.762078	0.0020785	0.0307175		Appl2	-0.918952	0.0011891	0.020034
Psme3	-0.873769	0.00207563	0.0307175		Kif18b	5.87392	0.00118999	0.020034
Sh2d4a	-1.6096	0.00207923	0.0307175		Ngfrap1	1.1616	0.0011907	0.020034
Slc38a4	-8.78889	0.0020794	0.0307175		Rnf19b	1.06918	0.00118531	0.020034
Tfcp2	-4.83736	0.00208703	0.030795		Rsrp1	-0.817119	0.00118668	0.020034
C3ar1	1.33767	0.00209384	0.0308603		Stard3	1.08989	0.00118874	0.020034
Abhd17a	0.787077	0.00210669	0.0310142		Pptc7	-1.23761	0.00119418	0.0200696
Dbf4	3.33524	0.00214151	0.031491		Chrdl2	-10.3194	0.00120303	0.0201953
Sh2d3c	3.20737	0.00214663	0.0314945		Gltscr1l	-1.75987	0.00120749	0.0202471
Tacc2	-1.22206	0.00214462	0.0314945		Hmgn2	1.42713	0.00121395	0.0203322
Vapb	-0.785935	0.00216975	0.0317976		Nras	0.805452	0.00122202	0.0204442
Lynx1	-1.07904	0.00218185	0.0319387		Exoc6	-1.82248	0.00122402	0.0204544
Adipoq	-2.10184	0.00218561	0.0319575		Cstb	0.898578	0.00122712	0.0204598
Cenpm	9.35607	0.00221046	0.0322478		Islr	-1.61025	0.0012271	0.0204598
Sh3rf3	-8.51105	0.00220987	0.0322478		Ldha	1.07288	0.00123042	0.0204917
Igf1	0.762868	0.00221585	0.0322898		Klf12	-1.83798	0.00123459	0.0205313
1810058I24Rik	0.986378	0.00222384	0.0323698		Ndrg2	-2.5042	0.00123558	0.0205313
Dhrs2	-8.40424	0.00228619	0.0332399		Rnf157	2.04886	0.00124451	0.0206563
Phactr1	-1.85595	0.00229693	0.0333585		Tuba1b	1.14737	0.00125087	0.0207386
Hspb3	-8.42147	0.00230848	0.0334886		Nceh1	1.2742	0.00125822	0.020824
Fbxl3	-0.904485	0.00232078	0.0336292		Pno1	0.84461	0.00126026	0.020824
Parva	-0.754165	0.00232845	0.0337026		Spta1	-9.77318	0.00125938	0.020824
Vsig8	8.41548	0.0023359	0.0337724		Ralbp1	-0.770912	0.00126624	0.0208993
Lrrc2	-7.86811	0.00234968	0.0339338		Zhx2	-1.13571	0.00126905	0.0209223
Xndc1	-7.88773	0.00235774	0.0340121		Kif19a	7.84319	0.00127739	0.0210213
Myoz3	-8.38286	0.00237814	0.0342681		Pik3r6	-1.96251	0.00127791	0.0210213
Zfp334	-8.4798	0.00239484	0.0344702		Adck3	-2.72978	0.0012864	0.0211375
Acta1	-2.39048	0.00240362	0.0345197		Mbnl1	-1.16907	0.00128967	0.0211441
Ckap2	5.40335	0.00240293	0.0345197		Rpl39l	2.34633	0.00128904	0.0211441
Dach1	8.47473	0.00241727	0.0346386		Banf1	0.790992	0.001298	0.0211864
Rassf4	1.20492	0.00241476	0.0346386		Glis3	1.38785	0.00129551	0.0211864
Hepacam2	8.22377	0.00242428	0.0347006		Sgcg	-4.22437	0.00129723	0.0211864
Gas6	-0.899879	0.00242942	0.0347355		Stk17b	1.24754	0.00129468	0.0211864
Ranbp1	0.707948	0.00243242	0.03474		Amotl1	-0.828691	0.00130576	0.0212895
Rps18	0.757934	0.00245219	0.0349837		Klk13	-7.92438	0.00131316	0.0213864
Ankrd55	8.18501	0.00246207	0.0350859		Ccdc65	8.06487	0.00131814	0.0213925
Pan2	-2.56801	0.00247044	0.0351663		Fam210a	-0.796844	0.00131507	0.0213925
Eif5a	0.714412	0.00247456	0.0351862		Retn	-7.67975	0.00131691	0.0213925
Fstl1	0.734956	0.00249594	0.0354511		Tmpo	0.967216	0.00131934	0.0213925
Pla1a	-1.7516	0.00251839	0.0356932		Col8a2	-2.4426	0.00132122	0.0213994
Zfp740	-1.07515	0.00251852	0.0356932		Cdkn1c	-1.77364	0.00132462	0.021431
Copz1	0.713911	0.00254558	0.0360373		Adra2c	-7.54343	0.00133364	0.0215296
Ctsc	1.01759	0.0025581	0.0361523		Esr1	-1.36437	0.00133305	0.0215296
Eva1b	1.01906	0.00255931	0.0361523		Rab27b	1.93773	0.00133709	0.0215616
Inppl1	-1.3816	0.00256376	0.0361756		Capn6	1.97067	0.00135469	0.0217978
Tnip3	7.95976	0.00259455	0.0365701		Tnnc1	-8.06249	0.00135338	0.0217978
Gclc	-1.40016	0.00261395	0.0368034		Eif4a1	0.787955	0.00135764	0.0218214
Cd63	0.670568	0.00266345	0.0374555		Zbtb16	-2.93214	0.0013649	0.0219142
Rusc2	-1.72879	0.00266607	0.0374555		Ccl9	1.82815	0.00137684	0.0220818
Colgalt2	-1.60707	0.00266963	0.0374647		Dgkz	1.03651	0.00137928	0.0220969
Gja1	0.649929	0.00267311	0.0374728		Apex1	1.41392	0.00138454	0.0221572
Smc4	1.35131	0.00268607	0.0376138		Cxcl10	11.4757	0.00138772	0.0221839
Gpatch1	-5.2387	0.00269484	0.0376852		Bptf	-0.99033	0.00138999	0.0221961
Mis12	-1.80152	0.00269993	0.0376852		Lin52	-1.17517	0.00139218	0.0222072
Sgsm3	-1.58676	0.00269966	0.0376852		Svep1	-2.35665	0.00139528	0.0222324
Cks2	2.47003	0.00271277	0.0377233		Fam19a5	1.54808	0.00139951	0.0222758
Dkk3	-0.657668	0.0027119	0.0377233		Tal2	-6.48755	0.0014051	0.0223406
Ogdh	-0.825077	0.00271435	0.0377233		Sema6b	2.51349	0.00141759	0.0225149
Ptrf	-0.677492	0.00270569	0.0377233		Cxcl16	1.32763	0.00142434	0.0225978
Ccdc132	-1.37033	0.00279673	0.038741		Ipo4	0.960046	0.00143166	0.0226895
Glipr1	8.74564	0.00279075	0.038741		Tubb4b	0.861589	0.00143703	0.0227502
H2-Aa	1.26584	0.00279495	0.038741		Hif1an	-1.01646	0.00144062	0.0227826
Lman2l	-1.11293	0.00279958	0.038741		Kif23	5.1037	0.00144642	0.0228497
Melk	5.92508	0.0028031	0.0387482		Mtap	0.949973	0.00144997	0.0228569
Hmgb2	1.15216	0.00281102	0.0387804		Rfc3	1.37165	0.00144877	0.0228569
Nhp2	0.975607	0.00281143	0.0387804		Ctnnal1	-1.58416	0.0014556	0.0229162
Ppp1r1b	1.19332	0.00283898	0.0391185		Gnptg	-0.954404	0.00145685	0.0229162
Gdi1	-0.893626	0.00284326	0.0391358		Fhl1	-1.39151	0.00145977	0.0229377
Mmp19	4.57554	0.00284816	0.0391614		Adamtsl5	-1.19218	0.00147234	0.0231106
Mia	4.19932	0.00285269	0.039182		Poc1a	1.9295	0.00147935	0.0231748
Dhdh	-7.33493	0.00285766	0.0392086		Prmt8	-9.3165	0.00147958	0.0231748
Penk	1.96906	0.00286679	0.0392921		Nubp1	1.05983	0.00149155	0.0233375
Tcf19	2.64923	0.00289141	0.0395875		Fam63b	-0.887343	0.00150115	0.0234629
Pf4	0.712709	0.00290751	0.0397236		Phlda1	0.87071	0.00150499	0.0234979
Phf11b	1.84844	0.00290595	0.0397236		Cry2	-1.51283	0.00151456	0.0236223
Tspan14	1.38742	0.00291574	0.039794		Cep170	1.03207	0.00151662	0.0236294
Lrrn4cl	-0.698484	0.0029222	0.03984		Bcl2	-1.4127	0.00152769	0.0237517
Ccnd1	1.1163	0.00292763	0.039872		Mtmr2	0.865939	0.0015268	0.0237517
Flt3	7.78711	0.00295799	0.040243		Rap2b	1.56184	0.00154043	0.0239246
Lrp1	-0.668413	0.00296962	0.0403586		Phactr1	-1.89332	0.00154276	0.0239355
Wee1	-0.904774	0.0030155	0.0409391		Slc39a4	-8.45519	0.00154562	0.0239451
Ndufs1	-0.941813	0.00302937	0.0410535		Wfikkn2	-4.75913	0.00154663	0.0239451
Rps11	0.696716	0.00303028	0.0410535		Eif4e	0.785507	0.00156251	0.0241656
Fgfr1	-0.884823	0.00303396	0.0410603		Synpo2	-3.33001	0.00156543	0.0241855
Psmd14	0.828514	0.00305002	0.0412344		Me2	0.844203	0.00157383	0.0242643
Vpreb1	-7.37914	0.00305739	0.0412908		Prex1	-1.66027	0.00157267	0.0242643
AW549877	-1.06769	0.0030649	0.0413057		Tmem38a	-2.54059	0.0015761	0.0242739
Dupd1	-8.14441	0.00306458	0.0413057		Selenbp1	-1.92452	0.00157775	0.0242739
Cidec	-5.32789	0.00307047	0.0413377		Tsks	-7.45243	0.00157971	0.0242788
Pld3	-0.801481	0.00311331	0.0418273		Dcaf11	-0.872328	0.00159074	0.0244229
Wfdc1	-1.59404	0.00311146	0.0418273		Hat1	1.13095	0.00159348	0.0244395
Evc2	-1.96553	0.00312013	0.0418317		4933427E11Rik	-8.21492	0.00159546	0.0244443
Rps10	0.81936	0.00311722	0.0418317		Asprv1	7.52586	0.00160659	0.0245893
Rab32	1.06061	0.00313109	0.0419351		Ryr1	-4.43628	0.00160845	0.0245922
F11r	1.11304	0.00313521	0.0419468		Ppih	1.02248	0.00161457	0.0246602
Cd300ld	3.44038	0.00314207	0.0419681		Evl	1.49511	0.00161844	0.0246937
Elac1	-2.7402	0.00314655	0.0419681		Caprin2	3.65716	0.00162051	0.0246997
Nek8	-3.9773	0.00314491	0.0419681		Tmem183a	0.771977	0.00163451	0.0248874
Ntn4	-1.54926	0.00315892	0.0420462		Scimp	7.93001	0.00163791	0.0249135
Pik3c3	-1.43411	0.00315779	0.0420462		Lbr	1.00562	0.00164234	0.0249551
Gtf2h5	0.911787	0.00316833	0.042128		Itgbl1	-1.86295	0.00165162	0.0250703
Timm17b	0.8737	0.00317401	0.0421601		Ankrd1	-9.06819	0.00165478	0.0250857
Dock10	3.55096	0.00319689	0.0424204		Pdgfc	1.21642	0.00165604	0.0250857
Ndrg3	-1.01228	0.00322959	0.0428103		Txnrd1	1.08751	0.00167801	0.0253925
Serpinb8	-1.12592	0.00323321	0.0428143		Syt11	-1.11823	0.00168096	0.025411
Lgals9	0.808441	0.00324278	0.0428532		Calcrl	1.74755	0.00168495	0.0254452
Sun2	-1.48826	0.00324208	0.0428532		Hist1h1a	6.95524	0.00168921	0.0254834
Rps19	0.718319	0.00325153	0.042881		Hist1h3c	4.88557	0.0016981	0.0255657
Smc2	1.55679	0.00324937	0.042881		Kcnq4	-10.212	0.00169813	0.0255657
Ccdc25	-1.11478	0.00325999	0.0429487		Gng2	1.51804	0.00170876	0.0256993
Fbxw17	-1.32433	0.00328098	0.0431627		Nrxn3	-8.50746	0.00171714	0.0257991
Mapkapk3	1.38433	0.00328292	0.0431627		Gm765	-2.90121	0.00171997	0.0258153
Galk1	0.798197	0.00330527	0.0434123		Clic5	-2.73108	0.00172447	0.0258565
Ece1	-1.11818	0.00331965	0.0435569		Sgcd	1.25056	0.00173581	0.026
Itsn1	-1.83779	0.00333401	0.0437009		Ncoa3	-0.944027	0.00173763	0.026001
C77370	6.91188	0.00334244	0.0437226		Nrtn	-2.23441	0.00174028	0.0260142
Tceb2	0.691179	0.00334197	0.0437226		Pydc4	8.50514	0.00174762	0.0260975
Cda	2.33795	0.00334859	0.0437587		Prg3	8.23394	0.00177816	0.0265266
Slfn9	8.78302	0.00335735	0.0438289		Syt7	-1.79474	0.0017855	0.0266091
Coro1a	1.16078	0.00337811	0.0440554		Adgrg3	9.19384	0.00179356	0.0266753
Rpl24	0.727225	0.00338627	0.0441172		Clstn3	-7.77466	0.00179288	0.0266753
Pik3ip1	-1.6544	0.00340289	0.0442769		Sema3c	-1.39735	0.00179847	0.0267214
Zbtb16	-3.02342	0.00340539	0.0442769		Klhdc7a	-9.86035	0.00180717	0.0268015
Cat	-0.735422	0.00342653	0.044507		Limk1	1.38838	0.0018075	0.0268015
Adh1	-8.35048	0.00345065	0.0447752		Mir763	5.91131	0.00181358	0.0268647
Lmbr1	-1.71402	0.00345428	0.0447773		0610039H22Rik	-6.06728	0.00182744	0.0269886
Cped1	-0.969112	0.00347616	0.0450157		Itgb3	0.999211	0.00182741	0.0269886
Dpysl2	-0.692512	0.00348886	0.0450424		Lgals9	1.39235	0.00182502	0.0269886
Efhb	8.01358	0.00349217	0.0450424		Tagln2	1.07708	0.00183375	0.0270548
Slc31a1	0.907226	0.00349128	0.0450424		Rora	-1.14661	0.00185341	0.0273175
Xrcc5	-1.75298	0.00348972	0.0450424		Lyn	1.89039	0.00185561	0.0273225
Celf2	-0.921718	0.00352505	0.0454211		Arpc2	0.713044	0.00185826	0.0273343
Cxcl13	7.99907	0.00353174	0.0454584		D030056L22Rik	0.85053	0.00186577	0.0274174
Mpo	3.2966	0.00353499	0.0454584		Impg2	-4.70509	0.00186872	0.0274334
Os9	-0.816448	0.0035538	0.0456549		Ptpn2	0.944101	0.00188199	0.0275459
Hmgn2	0.739118	0.00355875	0.045673		Rpl38	0.857898	0.00187978	0.0275459
Mis18bp1	8.8571	0.00358049	0.0459064		Spats2l	-1.63453	0.00188055	0.0275459
Lsm4	0.886038	0.00358473	0.0459152		Tmem14c	0.855412	0.00189186	0.0276628
Cp	-1.06188	0.00359816	0.0460385		3425401B19Rik	-7.33535	0.00189937	0.027745
Lincpint	-7.84632	0.00360149	0.0460385		Dnase1	-9.02701	0.00192351	0.0280698
Atp6ap1	-0.686298	0.00361664	0.0460952		Bach2os	9.15869	0.00193534	0.0282146
Flnc	1.91107	0.00361628	0.0460952		Nup37	1.06007	0.00193919	0.0282429
Zdhhc20	0.768804	0.00361034	0.0460952		Ckap5	0.930403	0.00194283	0.0282679
Rps5	0.671674	0.00362746	0.0461876		Ccr5	1.93013	0.0019451	0.028273
Clec12a	1.37741	0.00364481	0.0463627		Dcp1b	-1.60035	0.00195633	0.0283832
Ctla2a	1.44821	0.00365516	0.0464486		Zfand3	-0.697437	0.00195653	0.0283832
Dbi	0.6893	0.00366239	0.0464757		Rab5b	-0.770011	0.00196908	0.0285372
Fkbp1a	0.640394	0.00366981	0.0464757		Spink2	2.32252	0.00197133	0.0285417
Ptx4	-8.1218	0.00367169	0.0464757		Rcan2	-1.70843	0.00199203	0.0288131
Serf2	0.700587	0.0036691	0.0464757		Cpeb1	-1.3927	0.00199549	0.0288349
Alpk3	-6.95571	0.00368437	0.046586		Rgs16	3.99394	0.00201105	0.0290312
Pdcd4	-1.56894	0.00368762	0.046586		Hnrnpa2b1	0.702734	0.00201581	0.0290715
Cib1	0.943918	0.00369909	0.0466458		Fzd8	-2.04292	0.00202835	0.0292237
Eef1b2	0.708779	0.00369958	0.0466458		Fxyd6	-2.03418	0.00204626	0.0294433
Bcl3	2.30148	0.00371607	0.046808		Stab1	1.33497	0.00204759	0.0294433
2310039H08Rik	1.14528	0.00372852	0.046919		Rarres2	-3.71857	0.00205353	0.0294999
Rhoq	-0.895551	0.00374994	0.0471426		Cklf	1.24799	0.00207536	0.0297846
Spink6	7.92328	0.00375825	0.0472011		Cmas	0.76248	0.00208506	0.0298947
4833439L19Rik	-0.73595	0.00376901	0.0472444		A530016L24Rik	-11.1952	0.00209227	0.0299191
Banf1	0.769067	0.00376713	0.0472444		Tcte2	-8.79268	0.00209285	0.0299191
Aif1l	7.24133	0.00377733	0.0473027		Zmym5	-0.883702	0.00209216	0.0299191
Rpl29	0.794511	0.0037907	0.0474242		Zfp874b	-2.04824	0.00210064	0.0300013
Sorbs1	-1.12825	0.00380624	0.0475725		Serpinf1	-1.08753	0.00210575	0.0300451
Arl6ip1	0.672326	0.00382311	0.0477371		Spag5	5.49941	0.00211225	0.0301088
Atp6v0b	0.873111	0.00383664	0.047756		Mns1	5.27187	0.00212467	0.0302565
B4galt2	0.957775	0.00384312	0.047756		Serpina12	7.52925	0.00213145	0.0303154
Ccr2	4.71545	0.00384297	0.047756		Wdr77	1.01694	0.00213292	0.0303154
Itga6	1.26663	0.00383449	0.047756		Epor	-9.05717	0.00213792	0.0303366
Lbx1	-7.88397	0.00383886	0.047756		Mxi1	-1.15443	0.00213853	0.0303366
Rps27l	0.81429	0.00385905	0.0479079		Thbs4	-1.88931	0.0021567	0.0305357
Mrpl54	0.845891	0.00388485	0.0481818		Zfp866	-1.32349	0.00215627	0.0305357
Marveld1	-0.674744	0.00389431	0.0482528		Abra	-10.0623	0.00216095	0.0305534
Rpl28	0.785128	0.00389929	0.0482682		Pja1	0.766818	0.0021621	0.0305534
Ppp6r3	-1.23426	0.0039039	0.0482789		Actb	0.789748	0.00217136	0.0306549
Ifngr2	1.01824	0.00393412	0.0486062		Poglut1	-0.744244	0.00218138	0.0307668
Ibsp	0.901054	0.00394387	0.0486801		Man2a1	0.935137	0.00218546	0.030795
Prss23	0.781371	0.00395714	0.0487873		Prdx5	0.842851	0.00219181	0.0308549
Slc25a5	0.64109	0.00396012	0.0487873		Rnf149	0.898746	0.00219579	0.0308815
Ndc80	5.30622	0.00398938	0.0491009		4930562C15Rik	-6.92029	0.00221661	0.0311132
Stat1	1.0459	0.00400592	0.0492576		Mydgf	0.698222	0.00221933	0.0311132
Zfp78	-7.44182	0.0040254	0.04945		Smim3	1.10788	0.00222071	0.0311132
Mettl10	1.20249	0.00403195	0.0494834		Ttf2	1.97377	0.00221507	0.0311132
Ccnb1	5.1663	0.00403956	0.0495296		Gbp4	-10.2331	0.00222563	0.0311525
					Fcrls	3.16943	0.00223686	0.0312553
					Yaf2	0.744479	0.00223722	0.0312553
					Phf11d	1.28835	0.0022419	0.0312911
					Dcn	-2.00105	0.00224867	0.0313558
					Bpifb4	9.79712	0.00225324	0.031371
					Fignl1	3.07295	0.00225401	0.031371
					Ccnjl	9.30483	0.00227058	0.0315717
					Cd44	1.40094	0.00228407	0.0316995
					Twf1	0.937422	0.00228269	0.0316995
					Jund	-1.1204	0.00229147	0.0317724
					Hacd1	1.11673	0.00229764	0.0318279
					Abca2	-1.36846	0.00232042	0.0321132
					Angptl1	-1.05971	0.00233647	0.032305
					Tmtc1	-2.20611	0.00234434	0.0323836
					Ldlrad3	-1.14263	0.00235162	0.0324234
					Psmg1	1.07399	0.00235031	0.0324234
					Gm38426	-7.27977	0.00236341	0.0325554
					Hsd3b7	-1.15586	0.00236582	0.0325582
					Grem1	-9.93931	0.00237421	0.0326127
					Slc22a5	-1.29967	0.00237326	0.0326127
					1700017B05Rik	1.0912	0.0023908	0.0328101
					Grk5	-1.06452	0.00239568	0.0328465
					B4galt5	1.0008	0.00239995	0.0328745
					Lbp	-1.70586	0.00241654	0.0330653
					Myh9	0.842823	0.00241837	0.0330653
					Casc5	5.18358	0.00242103	0.033071
					Arpc1b	0.720856	0.00243278	0.0331476
					Ccl24	-3.37395	0.00243294	0.0331476
					Gpr141	7.11028	0.00243339	0.0331476
					Il1b	5.15823	0.00244398	0.0332305
					Lsamp	-10.1272	0.00244255	0.0332305
					Cenpq	2.38966	0.0024615	0.0334379
					Cdh22	9.97542	0.00246565	0.0334633
					Nid2	2.00101	0.00247583	0.0335596
					Sh3d19	-1.10094	0.00247729	0.0335596
					Wdsub1	-1.12519	0.00248872	0.0336834
					Rusc2	-1.22629	0.00249464	0.0337326
					Sptbn1	-0.846338	0.00250122	0.033765
					Tnfsf11	2.77341	0.00250162	0.033765
					Slc5a3	1.54819	0.00250871	0.0338297
					Fmo1	-5.67898	0.00251648	0.033875
					Thrb	-1.29931	0.00251666	0.033875
					Ccnc	1.07953	0.0025281	0.0339817
					Klk10	-3.00335	0.0025292	0.0339817
					Nipsnap3b	0.729574	0.0025406	0.0341038
					Cd46	-7.16572	0.00254823	0.0341737
					Sirt1	-1.25057	0.00255045	0.0341737
					Bcl2a1b	2.76776	0.00255419	0.0341927
					Reck	-1.46215	0.00256876	0.0343566
					Cdh15	-8.85391	0.00258546	0.034439
					Gsg2	4.75643	0.00259128	0.034439
					Lrrc32	1.75029	0.00258991	0.034439
					Mis18bp1	5.31181	0.00258247	0.034439
					Myo1g	2.47079	0.00257983	0.034439
					Rmnd5a	-1.15027	0.00258944	0.034439
					Rtp4	2.4591	0.00257824	0.034439
					Tle4	-1.79453	0.00259396	0.0344435
					Tnpo3	0.789944	0.00259813	0.0344679
					Prkag2	-1.17812	0.0026087	0.034577
					Ucp2	1.22285	0.0026175	0.0346624
					Ank2	-1.4297	0.00264153	0.0349208
					Ddo	-1.94155	0.00264174	0.0349208
					Cd19	7.49509	0.00264587	0.034944
					Aff2	-2.7863	0.00266115	0.0350894
					Clspn	4.95117	0.00266195	0.0350894
					Pde1b	1.55237	0.00266402	0.0350894
					Adamts4	3.92971	0.00266977	0.0351024
					Rnf13	-0.831181	0.00266745	0.0351024
					Fam162a	0.902437	0.00267522	0.0351303
					Mif4gd	-0.920051	0.00267666	0.0351303
					Rhoj	-0.824537	0.00267926	0.0351332
					Fhdc1	5.26887	0.00268917	0.0352317
					Golm1	1.18602	0.00269542	0.0352823
					Haus7	1.44822	0.0027014	0.0353291
					Ccl20	8.25947	0.00271295	0.0354487
					Taf1d	1.5952	0.0027171	0.0354715
					Col6a3	1.40113	0.00272597	0.0355558
					Caskin2	-1.10785	0.00273722	0.0356536
					Sqstm1	-0.776671	0.00273831	0.0356536
					Stau2	-1.57366	0.00274192	0.0356691
					Cd84	1.83909	0.00276645	0.0359565
					Hopx	1.43478	0.00278094	0.0360495
					Lrig2	-0.985653	0.00277989	0.0360495
					Pola2	1.06614	0.00277759	0.0360495
					Klf2	-0.93108	0.00279102	0.0361166
					Rps8	0.84438	0.00278932	0.0361166
					Ubxn10	-9.88904	0.00280004	0.0362015
					Pou2f3	-2.27194	0.00281055	0.0363056
					Lsm2	1.18572	0.00281937	0.0363558
					Nfib	-0.799587	0.00281874	0.0363558
					Ndc80	4.08287	0.00282508	0.0363976
					Ubl4a	-0.8034	0.00283301	0.0364679
					Pam	-1.51249	0.00287055	0.0369188
					Lilra6	5.12214	0.00290013	0.0372668
					Ccdc149	-1.47114	0.00291028	0.0373647
					Fstl1	0.830892	0.00291655	0.03738
					Rps2	0.826283	0.00291613	0.03738
					Fbn2	4.74699	0.0029264	0.0374736
					Proser2	-2.24818	0.00292989	0.0374854
					Zfp423	-1.03637	0.0029324	0.0374854
					Per3	-1.54805	0.00294599	0.0376265
					Tnnt1	-5.3529	0.00295587	0.03772
					Pkp4	-1.1936	0.00297118	0.0378826
					Stard3nl	0.699305	0.00297706	0.0379247
					Fcna	-1.84942	0.00298122	0.0379448
					Cenph	3.90682	0.00298991	0.0380227
					Hmgb3	1.20275	0.00300928	0.0381374
					Kank1	-1.40375	0.00300485	0.0381374
					Nptx1	6.22933	0.00300706	0.0381374
					Pknox2	-2.96891	0.00300681	0.0381374
					Gp9	-11.6316	0.00303306	0.0384057
					Ckap2	5.20439	0.00304782	0.0385595
					Ypel3	-0.948193	0.00305601	0.03863
					Chst12	-1.10317	0.00306638	0.0387278
					Pvrl3	0.99382	0.0031043	0.0391732
					Fzd7	-1.35161	0.00311393	0.0392611
					Fsd2	-11.102	0.0031315	0.0394488
					Nenf	-0.620158	0.0031399	0.0395209
					Coro1a	1.90631	0.00315595	0.0396784
					Dapk1	-1.84697	0.0031578	0.0396784
					Galnt18	-1.6248	0.0031629	0.0397069
					Greb1l	-7.97656	0.00317084	0.0397069
					Hsp90aa1	0.776785	0.00316679	0.0397069
					Pla1a	-1.55042	0.00317015	0.0397069
					Fibin	-2.25089	0.00318336	0.0397961
					Plod3	1.02927	0.00318159	0.0397961
					Hn1l	1.05314	0.00320199	0.039995
					Exoc3l4	2.06258	0.00320604	0.0400117
					Med28	-0.639879	0.00321361	0.0400722
					Grina	-1.05	0.00322216	0.0401449
					Arhgef18	-1.63796	0.00323402	0.0401907
					Irx3	1.64166	0.00323297	0.0401907
					Vps39	-1.04644	0.00322983	0.0401907
					Ska2	1.23067	0.00324351	0.0402747
					Apitd1	3.31964	0.00325131	0.0403036
					Lrrn4cl	-1.24731	0.00325094	0.0403036
					Comp	-2.02734	0.00327977	0.0406222
					Klhl13	-1.46775	0.00330579	0.0408923
					Maz	0.725824	0.00330712	0.0408923
					E230013L22Rik	7.10457	0.00331654	0.0409401
					Etf1	0.745449	0.00331477	0.0409401
					Dio3os	-9.27626	0.00332791	0.0410421
					Jchain	9.41934	0.00333038	0.0410421
					Uhrf1	6.11119	0.00334127	0.0411421
					Rab11b	-0.670929	0.00335004	0.0412155
					C1s1	-2.36349	0.00336353	0.041347
					Nxpe5	5.31866	0.0033665	0.041349
					Zdhhc6	0.879583	0.00339165	0.0416233
					Arpc5	0.70171	0.00340848	0.0417256
					Spint2	-1.7833	0.00340614	0.0417256
					Tsta3	0.799191	0.00340405	0.0417256
					Maf1	-0.7449	0.00341178	0.0417313
					Usp1	0.788182	0.00342264	0.0418294
					Arsj	1.61368	0.00343305	0.0418637
					Klf7	-1.08034	0.00343397	0.0418637
					Rilp	-1.40771	0.00342931	0.0418637
					Suv39h1	1.50273	0.00344701	0.041988
					Ulk2	-0.730312	0.00346518	0.0421745
					Ccne2	2.49879	0.00347384	0.042245
					Tmem37	1.29955	0.00348655	0.0423353
					Vegfa	2.98617	0.00348701	0.0423353
					Nav2	2.03369	0.00350323	0.0424972
					Repin1	-0.976954	0.00351566	0.0426129
					Eef1b2	0.704323	0.00353373	0.0427967
					Smo	-0.884274	0.00353783	0.0428112
					Larp6	-1.48481	0.00354104	0.0428149
					Dpp4	-2.20872	0.00355504	0.0428786
					Psat1	3.20327	0.00355024	0.0428786
					Zdhhc16	0.734494	0.00355408	0.0428786
					Farsa	0.805614	0.00356631	0.0429683
					Fmo2	-5.54539	0.0035683	0.0429683
					Dstyk	-0.869391	0.0035771	0.0430391
					Tagln	-2.07115	0.00362158	0.0435387
					Aaas	1.06569	0.00363885	0.0436439
					Chsy1	1.0423	0.00363551	0.0436439
					Klhl33	-6.88317	0.00363922	0.0436439
					Baz1a	1.34227	0.00366111	0.0438137
					Ceacam10	6.54993	0.00365871	0.0438137
					Lcn2	2.13074	0.00366522	0.0438137
					Tcea3	-1.95564	0.00366526	0.0438137
					Pnpt1	1.53162	0.00367646	0.0438997
					Spdl1	4.85482	0.00367841	0.0438997
					Casp8	1.18898	0.0036882	0.0439453
					Mab21l2	-0.925727	0.00368549	0.0439453
					Fbxo31	-0.990936	0.00369867	0.0440345
					Gnb2l1	0.82505	0.00370966	0.044103
					Slc35e3	-1.15409	0.0037134	0.044103
					Wfdc1	-3.55267	0.0037131	0.044103
					St3gal3	-0.94907	0.00372229	0.0441729
					Aamdc	-0.779103	0.00373017	0.0442309
					Anpep	-1.26097	0.00376025	0.0445517
					Mlkl	1.6845	0.00377752	0.0447204
					Bcl6	-1.19789	0.00378404	0.0447616
					Bcap29	0.910297	0.00379524	0.0448222
					Postn	2.2372	0.00379517	0.0448222
					Ahcy	1.00273	0.00380141	0.044859
					Eif1	-0.713949	0.00381594	0.0449945
					Cyp3a13	-4.64089	0.00383737	0.045211
					Gm1045	4.61701	0.00386039	0.045446
					Pcdhb10	5.53649	0.00388146	0.0456574
					Bcam	-2.12609	0.00390531	0.0459014
					Mill2	-1.59506	0.00391752	0.0460082
					Hcls1	1.83786	0.00392507	0.0460526
					Itm2b	-0.754508	0.00393072	0.0460526
					Olfr323	-8.52347	0.00393359	0.0460526
					Trim28	0.836398	0.0039338	0.0460526
					Lhfpl2	1.09771	0.00393951	0.0460829
					Tspan5	-0.917116	0.00394398	0.0460986
					Phf11b	1.81457	0.00395395	0.0461785
					Ngf	1.79088	0.00396227	0.0461787
					Rpa3	1.16609	0.00396337	0.0461787
					Sema3b	-1.25413	0.00395798	0.0461787
					Drosha	-0.812097	0.00398219	0.0463403
					Pik3ip1	-1.71772	0.00398353	0.0463403
					Npr2	-1.23208	0.00401575	0.0466783
					Hist1h2ag	6.9827	0.00402553	0.0467071
					Srm	0.839587	0.004026	0.0467071
					Tbc1d17	-0.682817	0.00402773	0.0467071
					Bst1	1.47654	0.00407407	0.0472073
					Ankrd46	-0.926552	0.00408247	0.0472094
					Cldn10	-1.32925	0.0040836	0.0472094
					Prkcsh	0.723833	0.00408386	0.0472094
					Chp2	-3.59266	0.00408785	0.0472185
					Mx1	8.33678	0.00409637	0.0472798
					Tmem45b	-7.61454	0.00411351	0.0474406
					Tshz2	-1.79003	0.00411722	0.0474462
					Klf3	-0.941019	0.00414242	0.0476993
					Fanci	3.18491	0.00415423	0.047798
					Chic1	-2.15939	0.00417658	0.0479994
					Hspa2	-1.31103	0.00417825	0.0479994
					Hist2h2bb	6.73553	0.00419391	0.0481417
					Fam69a	-0.959776	0.00420886	0.048221
					Fgl2	-1.61737	0.00421389	0.048221
					Gm10037	-7.71322	0.00421281	0.048221
					Ptpru	-3.31663	0.00421158	0.048221
					Trmt10a	2.15379	0.00426567	0.0487755
					Col14a1	-1.76548	0.00427751	0.048873
					Mmp12	5.85242	0.00431561	0.0492702
					Clec4n	4.46715	0.00433811	0.0494887
					Apol9b	1.60217	0.00434237	0.049499
					E530011L22Rik	4.55333	0.00434779	0.0495225
					Mmrn1	-9.69332	0.00435822	0.049603
					Fads3	0.655176	0.00436945	0.0496924
					Helt	8.60745	0.00437675	0.049737
					Prdx4	0.777605	0.00439744	0.0499336
