# Supplementary material for: Sex differences in the physiological response to acute anterior cruciate ligament overuse
Source: J Physiol. 2025 Oct 29;604(1):297–316. doi: 10.1113/JP289078 (PMC12783977; doi:10.1113/JP289078)
Supplement: Supplementary file 3 — Supplemental File 2 [file TJP-604-297-s001.xlsx]

## Sheet: 24hr Female Bio. Process
PANTHER Overrepresentation Test (Released 20240807)
PANTHER version 19.0 Released 2024-06-20
upload_1 (Mus musculus)
Mus musculus (all genes in database)
FISHER
BONFERRONI
1772
PANTHER GO-Slim Biological Process	Mus musculus - REFLIST (21836)	upload_1 (1981)	upload_1 (expected)	upload_1 (over/under)	upload_1 (fold Enrichment)	upload_1 (P-value)
double-strand break repair via break-induced replication (GO:0000727)	11	7	1	+	7.01	0.0211
DNA strand elongation involved in DNA replication (GO:0006271)	11	7	1	+	7.01	0.0211
peptidyl-tyrosine dephosphorylation (GO:0035335)	19	9	1.72	+	5.22	0.0288
sister chromatid segregation (GO:0000819)	43	18	3.9	+	4.61	1.89e-05
mitotic sister chromatid segregation (GO:0000070)	41	17	3.72	+	4.57	5.75e-05
leukocyte migration (GO:0050900)	34	14	3.08	+	4.54	0.00105
mitotic nuclear division (GO:0140014)	44	18	3.99	+	4.51	2.93e-05
cell adhesion mediated by integrin (GO:0033627)	29	11	2.63	+	4.18	0.0436
mitotic cell cycle phase transition (GO:0044772)	37	14	3.36	+	4.17	0.00355
cell cycle phase transition (GO:0044770)	37	14	3.36	+	4.17	0.00355
DNA-templated DNA replication (GO:0006261)	61	23	5.53	+	4.16	2.08e-06
regulation of nuclear division (GO:0051783)	33	12	2.99	+	4.01	0.0308
DNA replication (GO:0006260)	70	25	6.35	+	3.94	1.52e-06
extracellular matrix organization (GO:0030198)	125	43	11.34	+	3.79	6.74e-12
external encapsulating structure organization (GO:0045229)	125	43	11.34	+	3.79	6.74e-12
integrin-mediated signaling pathway (GO:0007229)	38	13	3.45	+	3.77	0.0297
cell-substrate adhesion (GO:0031589)	56	19	5.08	+	3.74	0.000407
extracellular structure organization (GO:0043062)	127	43	11.52	+	3.73	1.29e-11
nuclear chromosome segregation (GO:0098813)	62	20	5.62	+	3.56	0.000505
mitotic cell cycle (GO:0000278)	199	61	18.05	+	3.38	8.04e-15
regulation of protein serine/threonine kinase activity (GO:0071900)	54	16	4.9	+	3.27	0.0263
mitotic cell cycle process (GO:1903047)	154	45	13.97	+	3.22	1.25e-09
inflammatory response (GO:0006954)	93	27	8.44	+	3.2	5.56e-05
regulation of mitotic cell cycle phase transition (GO:1901990)	63	18	5.72	+	3.15	0.0138
chromosome segregation (GO:0007059)	97	27	8.8	+	3.07	0.000147
regulation of mitotic cell cycle (GO:0007346)	99	27	8.98	+	3.01	0.000233
regulation of cell cycle phase transition (GO:1901987)	89	23	8.07	+	2.85	0.00536
nuclear division (GO:0000280)	93	23	8.44	+	2.73	0.012
regulation of cell cycle (GO:0051726)	197	48	17.87	+	2.69	2.73e-07
regulation of cell cycle process (GO:0010564)	136	32	12.34	+	2.59	0.0007
cytokine-mediated signaling pathway (GO:0019221)	100	23	9.07	+	2.54	0.0428
organelle fission (GO:0048285)	107	24	9.71	+	2.47	0.0448
cell cycle process (GO:0022402)	294	65	26.67	+	2.44	1.86e-08
regulation of multicellular organismal development (GO:2000026)	142	31	12.88	+	2.41	0.00811
chromosome organization (GO:0051276)	138	30	12.52	+	2.4	0.0125
cell migration (GO:0016477)	246	50	22.32	+	2.24	0.000113
cell cycle (GO:0007049)	386	76	35.02	+	2.17	1.45e-07
actin cytoskeleton organization (GO:0030036)	257	48	23.32	+	2.06	0.00277
regulation of developmental process (GO:0050793)	251	46	22.77	+	2.02	0.00689
actin filament-based process (GO:0030029)	269	49	24.4	+	2.01	0.00493
peptide metabolic process (GO:0006518)	248	44	22.5	+	1.96	0.0299
regulation of multicellular organismal process (GO:0051239)	328	58	29.76	+	1.95	0.00147
cell motility (GO:0048870)	301	53	27.31	+	1.94	0.00434
regulation of catalytic activity (GO:0050790)	400	64	36.29	+	1.76	0.0156
regulation of cellular component organization (GO:0051128)	372	59	33.75	+	1.75	0.041
cytoskeleton organization (GO:0007010)	588	89	53.34	+	1.67	0.00321
carbohydrate derivative metabolic process (GO:1901135)	457	69	41.46	+	1.66	0.0422
cell surface receptor signaling pathway (GO:0007166)	668	99	60.6	+	1.63	0.00176
positive regulation of cellular process (GO:0048522)	1180	164	107.05	+	1.53	4.89e-05
positive regulation of biological process (GO:0048518)	1383	187	125.47	+	1.49	3.1e-05
response to stress (GO:0006950)	876	118	79.47	+	1.48	0.0247
organonitrogen compound metabolic process (GO:1901564)	2304	294	209.02	+	1.41	8.1e-07
cellular component organization or biogenesis (GO:0071840)	2337	293	212.02	+	1.38	5.6e-06
cellular component organization (GO:0016043)	2220	275	201.4	+	1.37	6.31e-05
protein metabolic process (GO:0019538)	1803	215	163.57	+	1.31	0.0385
nitrogen compound metabolic process (GO:0006807)	3166	371	287.23	+	1.29	9.91e-05
cellular metabolic process (GO:0044237)	3153	365	286.05	+	1.28	0.000494
primary metabolic process (GO:0044238)	3509	402	318.34	+	1.26	0.000341
metabolic process (GO:0008152)	4181	466	379.31	+	1.23	0.000715
organic substance metabolic process (GO:0071704)	3947	434	358.08	+	1.21	0.0101
cellular process (GO:0009987)	8782	955	796.72	+	1.2	8.63e-11
regulation of cellular process (GO:0050794)	5475	580	496.7	+	1.17	0.0145
regulation of biological process (GO:0050789)	5834	615	529.27	+	1.16	0.0119
biological regulation (GO:0065007)	6133	646	556.4	+	1.16	0.00687
biological_process (GO:0008150)	13046	1345	1183.56	+	1.14	7.58e-12
Unclassified (UNCLASSIFIED)	8790	636	797.44	-	0.8	0
system process (GO:0003008)	658	18	59.69	-	0.3	1.4e-07
immunoglobulin mediated immune response (GO:0016064)	193	3	17.51	-	0.17	0.042
lymphocyte mediated immunity (GO:0002449)	194	3	17.6	-	0.17	0.0423
adaptive immune response based on somatic recombination of immune receptors built from immunoglobulin superfamily domains (GO:0002460)	195	3	17.69	-	0.17	0.0431
adaptive immune response (GO:0002250)	203	3	18.42	-	0.16	0.0205
nervous system process (GO:0050877)	574	5	52.07	-	0.1	1.84e-14
production of molecular mediator of immune response (GO:0002440)	179	1	16.24	-	0.06	0.00227
detection of stimulus (GO:0051606)	346	1	31.39	-	0.03	3.99e-10
sensory perception (GO:0007600)	538	1	48.81	-	0.02	7.06e-18

## Sheet: 24hr Female Mol. Function
PANTHER Overrepresentation Test (Released 20240807)
PANTHER version 19.0 Released 2024-06-20
upload_1 (Mus musculus)
Mus musculus (all genes in database)
FISHER
BONFERRONI
558
PANTHER GO-Slim Molecular Function	Mus musculus - REFLIST (21836)	upload_1 (1981)	upload_1 (expected)	upload_1 (over/under)	upload_1 (fold Enrichment)	upload_1 (P-value)
single-stranded DNA helicase activity (GO:0017116)	10	6	0.91	+	6.61	0.047
structural constituent of cytoskeleton (GO:0005200)	36	14	3.27	+	4.29	0.000758
cytokine binding (GO:0019955)	64	22	5.81	+	3.79	1.1e-05
integrin binding (GO:0005178)	53	18	4.81	+	3.74	0.000261
ATP-dependent activity, acting on DNA (GO:0008094)	50	15	4.54	+	3.31	0.0129
cytokine receptor activity (GO:0004896)	73	20	6.62	+	3.02	0.0028
cell adhesion molecule binding (GO:0050839)	140	37	12.7	+	2.91	9.71e-07
cytokine activity (GO:0005125)	96	22	8.71	+	2.53	0.0213
actin filament binding (GO:0051015)	159	35	14.42	+	2.43	0.000498
actin binding (GO:0003779)	214	44	19.41	+	2.27	0.000127
cytoskeletal protein binding (GO:0008092)	448	79	40.64	+	1.94	5.06e-06
structural molecule activity (GO:0005198)	284	49	25.76	+	1.9	0.00822
enzyme regulator activity (GO:0030234)	556	89	50.44	+	1.76	6.71e-05
molecular function regulator activity (GO:0098772)	918	140	83.28	+	1.68	4.05e-07
molecular function activator activity (GO:0140677)	484	73	43.91	+	1.66	0.0105
protein-containing complex binding (GO:0044877)	582	87	52.8	+	1.65	0.00189
signaling receptor binding (GO:0005102)	652	97	59.15	+	1.64	0.000591
protein binding (GO:0005515)	2418	329	219.37	+	1.5	4.11e-12
catalytic activity, acting on a protein (GO:0140096)	1586	192	143.88	+	1.33	0.0158
catalytic activity (GO:0003824)	4016	476	364.34	+	1.31	2.55e-08
binding (GO:0005488)	6153	639	558.21	+	1.14	0.0172
molecular_function (GO:0003674)	12229	1219	1109.44	+	1.1	0.00011
Unclassified (UNCLASSIFIED)	9607	762	871.56	-	0.87	0
signaling receptor activity (GO:0038023)	1973	80	178.99	-	0.45	2.79e-16
molecular transducer activity (GO:0060089)	1973	80	178.99	-	0.45	2.79e-16
transmembrane signaling receptor activity (GO:0004888)	1847	61	167.56	-	0.36	2.77e-21
gated channel activity (GO:0022836)	238	5	21.59	-	0.23	0.011
antigen binding (GO:0003823)	227	1	20.59	-	0.05	9.4e-06

## Sheet: 24hr Female Cell Component
PANTHER Overrepresentation Test (Released 20240807)
PANTHER version 19.0 Released 2024-06-20
upload_1 (Mus musculus)
Mus musculus (all genes in database)
FISHER
BONFERRONI
432
PANTHER GO-Slim Cellular Component	Mus musculus - REFLIST (21836)	upload_1 (1981)	upload_1 (expected)	upload_1 (over/under)	upload_1 (fold Enrichment)	upload_1 (P-value)
replication fork (GO:0005657)	23	9	2.09	+	4.31	0.0444
cyclin-dependent protein kinase holoenzyme complex (GO:0000307)	32	12	2.9	+	4.13	0.00522
chromosome, centromeric region (GO:0000775)	58	20	5.26	+	3.8	3.52e-05
cortical actin cytoskeleton (GO:0030864)	33	11	2.99	+	3.67	0.0423
kinetochore (GO:0000776)	43	14	3.9	+	3.59	0.0066
collagen-containing extracellular matrix (GO:0062023)	160	52	14.52	+	3.58	3.55e-14
condensed chromosome, centromeric region (GO:0000779)	47	15	4.26	+	3.52	0.00433
chromosomal region (GO:0098687)	66	21	5.99	+	3.51	8.12e-05
extracellular matrix (GO:0031012)	299	74	27.13	+	2.73	3.07e-13
external encapsulating structure (GO:0030312)	299	74	27.13	+	2.73	3.07e-13
microtubule (GO:0005874)	148	29	13.43	+	2.16	0.0297
polymeric cytoskeletal fiber (GO:0099513)	242	45	21.95	+	2.05	0.00182
actin cytoskeleton (GO:0015629)	226	39	20.5	+	1.9	0.0408
cell surface (GO:0009986)	345	56	31.3	+	1.79	0.00755
supramolecular fiber (GO:0099512)	328	53	29.76	+	1.78	0.0165
supramolecular polymer (GO:0099081)	329	53	29.85	+	1.78	0.0171
cytosol (GO:0005829)	917	125	83.19	+	1.5	0.00177
cytoskeleton (GO:0005856)	817	108	74.12	+	1.46	0.0286
extracellular region (GO:0005576)	1562	195	141.71	+	1.38	0.00127
extracellular space (GO:0005615)	1493	186	135.45	+	1.37	0.003
intracellular non-membrane-bounded organelle (GO:0043232)	1736	214	157.49	+	1.36	0.00104
non-membrane-bounded organelle (GO:0043228)	1736	214	157.49	+	1.36	0.00104
cytoplasm (GO:0005737)	5502	644	499.15	+	1.29	7.36e-12
intracellular anatomical structure (GO:0005622)	8864	955	804.16	+	1.19	2.91e-10
intracellular organelle (GO:0043229)	6924	725	628.16	+	1.15	0.000562
cellular anatomical entity (GO:0110165)	13618	1400	1235.45	+	1.13	2.07e-13
organelle (GO:0043226)	7158	735	649.39	+	1.13	0.00947
cellular_component (GO:0005575)	13819	1417	1253.68	+	1.13	2.22e-13
Unclassified (UNCLASSIFIED)	8017	564	727.32	-	0.78	0
cilium (GO:0005929)	256	7	23.22	-	0.3	0.0439
monoatomic ion channel complex (GO:0034702)	174	2	15.79	-	0.13	0.0108
transmembrane transporter complex (GO:1902495)	220	2	19.96	-	0.1	0.000158
transporter complex (GO:1990351)	224	2	20.32	-	0.1	0.000107

## Sheet: 24hr Male Male Bio. Process
PANTHER Overrepresentation Test (Released 20240807)
PANTHER version 19.0 Released 2024-06-20
upload_1 (Mus musculus)
Mus musculus (all genes in database)
FISHER
BONFERRONI
1772
PANTHER GO-Slim Biological Process	Mus musculus - REFLIST (21836)	upload_1 (2353)	upload_1 (expected)	upload_1 (over/under)	upload_1 (fold Enrichment)	upload_1 (P-value)
positive regulation of cell-substrate adhesion (GO:0010811)	9	7	0.97	+	7.22	0.00876
ossification (GO:0001503)	15	9	1.62	+	5.57	0.00933
DNA replication initiation (GO:0006270)	17	9	1.83	+	4.91	0.037
integrin-mediated signaling pathway (GO:0007229)	38	19	4.09	+	4.64	3.18e-06
cell adhesion mediated by integrin (GO:0033627)	29	13	3.12	+	4.16	0.0058
sister chromatid segregation (GO:0000819)	43	18	4.63	+	3.88	0.000272
mitotic sister chromatid segregation (GO:0000070)	41	17	4.42	+	3.85	0.000711
mitotic nuclear division (GO:0140014)	44	17	4.74	+	3.59	0.00234
ribosomal large subunit biogenesis (GO:0042273)	47	18	5.06	+	3.55	0.00134
cell-substrate adhesion (GO:0031589)	56	21	6.03	+	3.48	0.000248
nuclear chromosome segregation (GO:0098813)	62	22	6.68	+	3.29	0.000393
cell-matrix adhesion (GO:0007160)	43	15	4.63	+	3.24	0.0416
DNA-templated DNA replication (GO:0006261)	61	21	6.57	+	3.19	0.00132
monocarboxylic acid catabolic process (GO:0072329)	47	16	5.06	+	3.16	0.0319
regulation of cell adhesion (GO:0030155)	60	20	6.47	+	3.09	0.00429
chromosome segregation (GO:0007059)	97	32	10.45	+	3.06	6.08e-06
negative regulation of multicellular organismal process (GO:0051241)	53	17	5.71	+	2.98	0.0428
mitotic cell cycle (GO:0000278)	199	63	21.44	+	2.94	1.75e-12
DNA replication (GO:0006260)	70	22	7.54	+	2.92	0.00419
extracellular matrix organization (GO:0030198)	125	38	13.47	+	2.82	3.01e-06
external encapsulating structure organization (GO:0045229)	125	38	13.47	+	2.82	3.01e-06
regulation of mitotic cell cycle (GO:0007346)	99	30	10.67	+	2.81	0.000164
regulation of mitotic cell cycle phase transition (GO:1901990)	63	19	6.79	+	2.8	0.0389
extracellular structure organization (GO:0043062)	127	38	13.69	+	2.78	4.95e-06
mitotic cell cycle process (GO:1903047)	154	45	16.59	+	2.71	4.22e-07
cellular lipid catabolic process (GO:0044242)	89	25	9.59	+	2.61	0.00871
regulation of cell cycle phase transition (GO:1901987)	89	25	9.59	+	2.61	0.00871
carboxylic acid catabolic process (GO:0046395)	94	26	10.13	+	2.57	0.00775
organic acid catabolic process (GO:0016054)	94	26	10.13	+	2.57	0.00775
cytokine-mediated signaling pathway (GO:0019221)	100	27	10.78	+	2.51	0.00844
regulation of cell cycle process (GO:0010564)	136	36	14.66	+	2.46	0.000407
ribosome biogenesis (GO:0042254)	154	40	16.59	+	2.41	0.000195
small molecule catabolic process (GO:0044282)	120	31	12.93	+	2.4	0.00674
lipid catabolic process (GO:0016042)	109	28	11.75	+	2.38	0.0229
regulation of cell cycle (GO:0051726)	197	49	21.23	+	2.31	3.38e-05
actin cytoskeleton organization (GO:0030036)	257	63	27.69	+	2.27	6.18e-07
actin filament-based process (GO:0030029)	269	64	28.99	+	2.21	1.72e-06
actin filament organization (GO:0007015)	148	34	15.95	+	2.13	0.0402
ribonucleoprotein complex biogenesis (GO:0022613)	213	48	22.95	+	2.09	0.00107
peptide metabolic process (GO:0006518)	248	54	26.72	+	2.02	0.000796
cell cycle process (GO:0022402)	294	64	31.68	+	2.02	6.53e-05
cellular response to endogenous stimulus (GO:0071495)	212	46	22.84	+	2.01	0.00586
response to endogenous stimulus (GO:0009719)	237	51	25.54	+	2	0.00238
regulation of hydrolase activity (GO:0051336)	240	51	25.86	+	1.97	0.00314
monocarboxylic acid metabolic process (GO:0032787)	229	48	24.68	+	1.95	0.0136
cell migration (GO:0016477)	246	51	26.51	+	1.92	0.00699
cellular catabolic process (GO:0044248)	428	86	46.12	+	1.86	1.69e-05
cell cycle (GO:0007049)	386	77	41.59	+	1.85	0.000143
carboxylic acid metabolic process (GO:0019752)	353	69	38.04	+	1.81	0.00163
oxoacid metabolic process (GO:0043436)	357	69	38.47	+	1.79	0.00288
regulation of catalytic activity (GO:0050790)	400	77	43.1	+	1.79	0.00088
amide metabolic process (GO:0043603)	349	66	37.61	+	1.75	0.00873
cytoskeleton organization (GO:0007010)	588	109	63.36	+	1.72	2.75e-05
organic acid metabolic process (GO:0006082)	384	70	41.38	+	1.69	0.023
intracellular signal transduction (GO:0035556)	463	82	49.89	+	1.64	0.0116
cell surface receptor signaling pathway (GO:0007166)	668	118	71.98	+	1.64	0.0001
small molecule metabolic process (GO:0044281)	665	116	71.66	+	1.62	0.000272
regulation of molecular function (GO:0065009)	515	87	55.5	+	1.57	0.0353
positive regulation of cellular metabolic process (GO:0031325)	581	97	62.61	+	1.55	0.0222
positive regulation of metabolic process (GO:0009893)	659	108	71.01	+	1.52	0.0169
positive regulation of cellular process (GO:0048522)	1180	184	127.15	+	1.45	0.000378
cellular component organization or biogenesis (GO:0071840)	2337	364	251.83	+	1.45	7.68e-11
catabolic process (GO:0009056)	873	135	94.07	+	1.44	0.0293
negative regulation of biological process (GO:0048519)	1109	171	119.5	+	1.43	0.00183
organelle organization (GO:0006996)	1330	204	143.32	+	1.42	0.000245
positive regulation of biological process (GO:0048518)	1383	212	149.03	+	1.42	0.000153
negative regulation of cellular process (GO:0048523)	994	150	107.11	+	1.4	0.0298
cellular component organization (GO:0016043)	2220	334	239.22	+	1.4	9.72e-08
cellular nitrogen compound metabolic process (GO:0034641)	1349	198	145.37	+	1.36	0.00792
cellular metabolic process (GO:0044237)	3153	446	339.76	+	1.31	3.15e-07
primary metabolic process (GO:0044238)	3509	476	378.12	+	1.26	2.75e-05
cellular process (GO:0009987)	8782	1174	946.33	+	1.24	1.74e-20
metabolic process (GO:0008152)	4181	556	450.54	+	1.23	1.88e-05
nitrogen compound metabolic process (GO:0006807)	3166	420	341.16	+	1.23	0.00363
organic substance metabolic process (GO:0071704)	3947	522	425.32	+	1.23	0.000143
biological_process (GO:0008150)	13046	1610	1405.81	+	1.15	6.97e-17
regulation of cellular process (GO:0050794)	5475	675	589.97	+	1.14	0.0411
regulation of biological process (GO:0050789)	5834	718	628.66	+	1.14	0.0249
biological regulation (GO:0065007)	6133	754	660.88	+	1.14	0.0138
Unclassified (UNCLASSIFIED)	8790	743	947.19	-	0.78	0
system process (GO:0003008)	658	17	70.9	-	0.24	2.34e-12
adaptive immune response (GO:0002250)	203	3	21.87	-	0.14	0.000924
leukocyte mediated immunity (GO:0002443)	196	2	21.12	-	0.09	0.00016
nervous system process (GO:0050877)	574	4	61.85	-	0.06	4.47e-20
detection of stimulus (GO:0051606)	346	2	37.28	-	0.05	1.36e-11
production of molecular mediator of immune response (GO:0002440)	179	1	19.29	-	0.05	0.000123
immunoglobulin mediated immune response (GO:0016064)	193	1	20.8	-	0.05	2.39e-05
lymphocyte mediated immunity (GO:0002449)	194	1	20.91	-	0.05	1.51e-05
adaptive immune response based on somatic recombination of immune receptors built from immunoglobulin superfamily domains (GO:0002460)	195	1	21.01	-	0.05	1.52e-05
sensory perception (GO:0007600)	538	2	57.97	-	0.03	8.12e-21

## Sheet: 24hr Male Mol. Function
PANTHER Overrepresentation Test (Released 20240807)
PANTHER version 19.0 Released 2024-06-20
upload_1 (Mus musculus)
Mus musculus (all genes in database)
FISHER
BONFERRONI
558
PANTHER GO-Slim Molecular Function	Mus musculus - REFLIST (21836)	upload_1 (2353)	upload_1 (expected)	upload_1 (over/under)	upload_1 (fold Enrichment)	upload_1 (P-value)
structural constituent of cytoskeleton (GO:0005200)	36	16	3.88	+	4.12	0.000155
integrin binding (GO:0005178)	53	19	5.71	+	3.33	0.000685
cytokine binding (GO:0019955)	64	22	6.9	+	3.19	0.000234
cytokine receptor activity (GO:0004896)	73	24	7.87	+	3.05	0.000183
actin filament binding (GO:0051015)	159	46	17.13	+	2.68	1.22e-07
actin binding (GO:0003779)	214	56	23.06	+	2.43	1.16e-07
structural constituent of ribosome (GO:0003735)	108	26	11.64	+	2.23	0.0372
cell adhesion molecule binding (GO:0050839)	140	32	15.09	+	2.12	0.0261
structural molecule activity (GO:0005198)	284	62	30.6	+	2.03	3.48e-05
carbohydrate derivative binding (GO:0097367)	275	58	29.63	+	1.96	0.000344
molecular function inhibitor activity (GO:0140678)	181	38	19.5	+	1.95	0.0296
cytoskeletal protein binding (GO:0008092)	448	92	48.28	+	1.91	5.83e-07
nucleotide binding (GO:0000166)	262	53	28.23	+	1.88	0.00414
nucleoside phosphate binding (GO:1901265)	262	53	28.23	+	1.88	0.00414
heterocyclic compound binding (GO:1901363)	287	57	30.93	+	1.84	0.00277
anion binding (GO:0043168)	353	67	38.04	+	1.76	0.00204
enzyme regulator activity (GO:0030234)	556	100	59.91	+	1.67	0.000133
ion binding (GO:0043167)	619	107	66.7	+	1.6	0.000387
small molecule binding (GO:0036094)	717	123	77.26	+	1.59	8.92e-05
protein-containing complex binding (GO:0044877)	582	99	62.72	+	1.58	0.0027
molecular function regulator activity (GO:0098772)	918	153	98.92	+	1.55	1.83e-05
protein binding (GO:0005515)	2418	366	260.56	+	1.4	1.28e-09
hydrolase activity (GO:0016787)	1436	205	154.74	+	1.32	0.0106
catalytic activity (GO:0003824)	4016	566	432.76	+	1.31	1.8e-10
binding (GO:0005488)	6153	766	663.03	+	1.16	0.000464
molecular_function (GO:0003674)	12229	1469	1317.77	+	1.11	1.43e-08
Unclassified (UNCLASSIFIED)	9607	884	1035.23	-	0.85	0
signaling receptor activity (GO:0038023)	1973	102	212.61	-	0.48	3.75e-17
molecular transducer activity (GO:0060089)	1973	102	212.61	-	0.48	3.75e-17
transmembrane signaling receptor activity (GO:0004888)	1847	82	199.03	-	0.41	2.01e-21
antigen binding (GO:0003823)	227	2	24.46	-	0.08	2.27e-06

## Sheet: 24hr Male Cell Component
PANTHER Overrepresentation Test (Released 20240807)
PANTHER version 19.0 Released 2024-06-20
upload_1 (Mus musculus)
Mus musculus (all genes in database)
FISHER
BONFERRONI
432
PANTHER GO-Slim Cellular Component	Mus musculus - REFLIST (21836)	upload_1 (2353)	upload_1 (expected)	upload_1 (over/under)	upload_1 (fold Enrichment)	upload_1 (P-value)
chaperonin-containing T-complex (GO:0005832)	8	6	0.86	+	6.96	0.0155
outer kinetochore (GO:0000940)	9	6	0.97	+	6.19	0.0423
cyclin-dependent protein kinase holoenzyme complex (GO:0000307)	32	12	3.45	+	3.48	0.0294
cortical actin cytoskeleton (GO:0030864)	33	12	3.56	+	3.37	0.0417
cytosolic ribosome (GO:0022626)	79	28	8.51	+	3.29	2.29e-06
cytosolic large ribosomal subunit (GO:0022625)	49	17	5.28	+	3.22	0.00319
chromosome, centromeric region (GO:0000775)	58	20	6.25	+	3.2	0.000569
condensed chromosome, centromeric region (GO:0000779)	47	16	5.06	+	3.16	0.00777
chromosomal region (GO:0098687)	66	22	7.11	+	3.09	0.000332
kinetochore (GO:0000776)	43	14	4.63	+	3.02	0.0448
cell-substrate junction (GO:0030055)	56	17	6.03	+	2.82	0.0231
collagen-containing extracellular matrix (GO:0062023)	160	42	17.24	+	2.44	1.8e-05
ribosomal subunit (GO:0044391)	118	30	12.72	+	2.36	0.00298
ribosome (GO:0005840)	126	32	13.58	+	2.36	0.00145
actin cytoskeleton (GO:0015629)	226	56	24.35	+	2.3	7.99e-07
extracellular matrix (GO:0031012)	299	67	32.22	+	2.08	2.1e-06
external encapsulating structure (GO:0030312)	299	67	32.22	+	2.08	2.1e-06
ribonucleoprotein complex (GO:1990904)	418	73	45.04	+	1.62	0.0132
cytosol (GO:0005829)	917	159	98.81	+	1.61	5e-07
cytoskeleton (GO:0005856)	817	137	88.04	+	1.56	5.98e-05
intracellular non-membrane-bounded organelle (GO:0043232)	1736	281	187.07	+	1.5	3.11e-10
non-membrane-bounded organelle (GO:0043228)	1736	281	187.07	+	1.5	3.11e-10
cytoplasm (GO:0005737)	5502	766	592.88	+	1.29	8.72e-15
protein-containing complex (GO:0032991)	2949	395	317.78	+	1.24	0.000698
intracellular anatomical structure (GO:0005622)	8864	1145	955.17	+	1.2	2.46e-14
intracellular organelle (GO:0043229)	6924	851	746.12	+	1.14	0.000513
organelle (GO:0043226)	7158	870	771.33	+	1.13	0.00248
cellular anatomical entity (GO:0110165)	13618	1645	1467.45	+	1.12	2.36e-13
cellular_component (GO:0005575)	13819	1663	1489.11	+	1.12	6.21e-13
Unclassified (UNCLASSIFIED)	8017	690	863.89	-	0.8	0

## Sheet: 72hr Female Bio. Process
PANTHER Overrepresentation Test (Released 20240807)
PANTHER version 19.0 Released 2024-06-20
upload_1 (Mus musculus)
Mus musculus (all genes in database)
FISHER
BONFERRONI
1772
PANTHER GO-Slim Biological Process	Mus musculus - REFLIST (21836)	upload_1 (1032)	upload_1 (expected)	upload_1 (over/under)	upload_1 (fold Enrichment)	upload_1 (P-value)
positive regulation of cell-substrate adhesion (GO:0010811)	9	5	0.43	+	11.75	0.0445
striated muscle cell development (GO:0055002)	28	14	1.32	+	10.58	9.72e-09
sarcomere organization (GO:0045214)	16	8	0.76	+	10.58	0.000394
myofibril assembly (GO:0030239)	28	14	1.32	+	10.58	9.72e-09
cardiac muscle tissue development (GO:0048738)	14	6	0.66	+	9.07	0.0421
cellular component assembly involved in morphogenesis (GO:0010927)	33	14	1.56	+	8.98	1.59e-07
muscle cell development (GO:0055001)	38	16	1.8	+	8.91	8.16e-09
striated muscle cell differentiation (GO:0051146)	39	15	1.84	+	8.14	1.82e-07
muscle cell differentiation (GO:0042692)	48	16	2.27	+	7.05	5.29e-07
extracellular matrix organization (GO:0030198)	125	33	5.91	+	5.59	5.21e-13
external encapsulating structure organization (GO:0045229)	125	33	5.91	+	5.59	5.21e-13
muscle structure development (GO:0061061)	65	17	3.07	+	5.53	9.94e-06
extracellular structure organization (GO:0043062)	127	33	6	+	5.5	8.71e-13
actomyosin structure organization (GO:0031032)	60	15	2.84	+	5.29	0.000151
sister chromatid segregation (GO:0000819)	43	10	2.03	+	4.92	0.0435
negative regulation of endopeptidase activity (GO:0010951)	62	14	2.93	+	4.78	0.00156
regulation of endopeptidase activity (GO:0052548)	99	22	4.68	+	4.7	1.74e-06
negative regulation of peptidase activity (GO:0010466)	64	14	3.02	+	4.63	0.00236
negative regulation of proteolysis (GO:0045861)	69	15	3.26	+	4.6	0.00108
regulation of peptidase activity (GO:0052547)	102	22	4.82	+	4.56	3.17e-06
negative regulation of hydrolase activity (GO:0051346)	69	14	3.26	+	4.29	0.00611
anatomical structure formation involved in morphogenesis (GO:0048646)	109	21	5.15	+	4.08	6.12e-05
non-membrane-bounded organelle assembly (GO:0140694)	121	23	5.72	+	4.02	1.8e-05
regulation of proteolysis (GO:0030162)	153	27	7.23	+	3.73	5.31e-06
cytokine-mediated signaling pathway (GO:0019221)	100	17	4.73	+	3.6	0.00744
response to cytokine (GO:0034097)	149	24	7.04	+	3.41	0.000241
regulation of hydrolase activity (GO:0051336)	240	37	11.34	+	3.26	3.82e-07
actin cytoskeleton organization (GO:0030036)	257	39	12.15	+	3.21	2.02e-07
actin filament-based process (GO:0030029)	269	39	12.71	+	3.07	7.99e-07
actin filament organization (GO:0007015)	148	21	6.99	+	3	0.0116
cellular anatomical entity morphogenesis (GO:0032989)	199	28	9.41	+	2.98	0.000426
supramolecular fiber organization (GO:0097435)	293	36	13.85	+	2.6	0.000289
regulation of protein metabolic process (GO:0051246)	394	47	18.62	+	2.52	9.96e-06
regulation of catalytic activity (GO:0050790)	400	47	18.9	+	2.49	2.19e-05
regulation of molecular function (GO:0065009)	515	52	24.34	+	2.14	0.000469
cell surface receptor signaling pathway (GO:0007166)	668	66	31.57	+	2.09	2.64e-05
cytoskeleton organization (GO:0007010)	588	58	27.79	+	2.09	0.000303
cellular component organization (GO:0016043)	2220	172	104.92	+	1.64	7.59e-08
cellular component organization or biogenesis (GO:0071840)	2337	179	110.45	+	1.62	7.26e-08
organelle organization (GO:0006996)	1330	101	62.86	+	1.61	0.00346
positive regulation of biological process (GO:0048518)	1383	103	65.36	+	1.58	0.00713
cellular process (GO:0009987)	8782	508	415.05	+	1.22	4.28e-06
biological_process (GO:0008150)	13046	705	616.57	+	1.14	1.16e-05
Unclassified (UNCLASSIFIED)	8790	327	415.43	-	0.79	0
nucleic acid metabolic process (GO:0090304)	902	18	42.63	-	0.42	0.0327
nervous system process (GO:0050877)	574	7	27.13	-	0.26	0.00946
detection of stimulus (GO:0051606)	346	2	16.35	-	0.12	0.0288
sensory perception (GO:0007600)	538	3	25.43	-	0.12	4.32e-05

## Sheet: 72hr Female Mol. Function
PANTHER Overrepresentation Test (Released 20240807)
PANTHER version 19.0 Released 2024-06-20
upload_1 (Mus musculus)
Mus musculus (all genes in database)
FISHER
BONFERRONI
558
PANTHER GO-Slim Molecular Function	Mus musculus - REFLIST (21836)	upload_1 (1032)	upload_1 (expected)	upload_1 (over/under)	upload_1 (fold Enrichment)	upload_1 (P-value)
extracellular matrix structural constituent (GO:0005201)	54	15	2.55	+	5.88	1.01e-05
growth factor binding (GO:0019838)	44	10	2.08	+	4.81	0.017
cytokine binding (GO:0019955)	64	13	3.02	+	4.3	0.00423
structural constituent of ribosome (GO:0003735)	108	20	5.1	+	3.92	8.07e-05
cytokine receptor activity (GO:0004896)	73	13	3.45	+	3.77	0.0187
actin binding (GO:0003779)	214	34	10.11	+	3.36	2.87e-07
actin filament binding (GO:0051015)	159	25	7.51	+	3.33	6.78e-05
structural molecule activity (GO:0005198)	284	44	13.42	+	3.28	1.99e-09
cytoskeletal protein binding (GO:0008092)	448	48	21.17	+	2.27	6.79e-05
ion binding (GO:0043167)	619	52	29.25	+	1.78	0.0377
molecular function regulator activity (GO:0098772)	918	75	43.39	+	1.73	0.00193
small molecule binding (GO:0036094)	717	58	33.89	+	1.71	0.0395
protein binding (GO:0005515)	2418	181	114.28	+	1.58	1.23e-07
Unclassified (UNCLASSIFIED)	9607	407	454.04	-	0.9	0
signaling receptor activity (GO:0038023)	1973	50	93.25	-	0.54	0.00015
molecular transducer activity (GO:0060089)	1973	50	93.25	-	0.54	0.00015
transmembrane signaling receptor activity (GO:0004888)	1847	42	87.29	-	0.48	1.2e-05

## Sheet: 72hr Female Cell Component
PANTHER Overrepresentation Test (Released 20240807)
PANTHER version 19.0 Released 2024-06-20
upload_1 (Mus musculus)
Mus musculus (all genes in database)
FISHER
BONFERRONI
432
PANTHER GO-Slim Cellular Component	Mus musculus - REFLIST (21836)	upload_1 (1032)	upload_1 (expected)	upload_1 (over/under)	upload_1 (fold Enrichment)	upload_1 (P-value)
M band (GO:0031430)	9	6	0.43	+	14.11	0.000353
A band (GO:0031672)	11	6	0.52	+	11.54	0.00179
cytosolic small ribosomal subunit (GO:0022627)	30	12	1.42	+	8.46	1.98e-06
sarcomere (GO:0030017)	67	21	3.17	+	6.63	8.43e-10
contractile fiber (GO:0043292)	76	22	3.59	+	6.12	1.52e-09
small ribosomal subunit (GO:0015935)	45	13	2.13	+	6.11	4.19e-05
collagen-containing extracellular matrix (GO:0062023)	160	46	7.56	+	6.08	3.34e-21
myofibril (GO:0030016)	74	21	3.5	+	6	7.17e-09
cytosolic ribosome (GO:0022626)	79	21	3.73	+	5.62	2.82e-08
cyclin-dependent protein kinase holoenzyme complex (GO:0000307)	32	8	1.51	+	5.29	0.0399
extracellular matrix (GO:0031012)	299	61	14.13	+	4.32	6.74e-20
external encapsulating structure (GO:0030312)	299	61	14.13	+	4.32	6.74e-20
ribosomal subunit (GO:0044391)	118	24	5.58	+	4.3	5.07e-07
ribosome (GO:0005840)	126	24	5.95	+	4.03	2.02e-06
actin cytoskeleton (GO:0015629)	226	33	10.68	+	3.09	3.54e-06
supramolecular fiber (GO:0099512)	328	41	15.5	+	2.64	6.05e-06
supramolecular polymer (GO:0099081)	329	41	15.55	+	2.64	6.6e-06
supramolecular complex (GO:0099080)	458	49	21.65	+	2.26	6.15e-05
extracellular space (GO:0005615)	1493	131	70.56	+	1.86	1.98e-09
extracellular region (GO:0005576)	1562	134	73.82	+	1.82	5.7e-09
intracellular non-membrane-bounded organelle (GO:0043232)	1736	121	82.05	+	1.47	0.00663
non-membrane-bounded organelle (GO:0043228)	1736	121	82.05	+	1.47	0.00663
cytoplasm (GO:0005737)	5502	354	260.03	+	1.36	1.06e-08
cellular anatomical entity (GO:0110165)	13618	737	643.61	+	1.15	1.91e-07
cellular_component (GO:0005575)	13819	743	653.11	+	1.14	6.8e-07
Unclassified (UNCLASSIFIED)	8017	289	378.89	-	0.76	0

## Sheet: 72hr Male Bio. Process
PANTHER Overrepresentation Test (Released 20240807)
PANTHER version 19.0 Released 2024-06-20
upload_1 (Mus musculus)
Mus musculus (all genes in database)
FISHER
BONFERRONI
1772
PANTHER GO-Slim Biological Process	Mus musculus - REFLIST (21836)	upload_1 (1249)	upload_1 (expected)	upload_1 (over/under)	upload_1 (fold Enrichment)	upload_1 (P-value)
mitotic chromosome condensation (GO:0007076)	6	5	0.34	+	14.57	0.00615
positive regulation of cell-substrate adhesion (GO:0010811)	9	6	0.51	+	11.66	0.00444
double-strand break repair via break-induced replication (GO:0000727)	11	6	0.63	+	9.54	0.0221
DNA replication initiation (GO:0006270)	17	7	0.97	+	7.2	0.0409
chromosome condensation (GO:0030261)	17	7	0.97	+	7.2	0.0409
sister chromatid segregation (GO:0000819)	43	16	2.46	+	6.51	1.29e-06
mitotic sister chromatid segregation (GO:0000070)	41	15	2.35	+	6.4	5.8e-06
regulation of cyclin-dependent protein serine/threonine kinase activity (GO:0000079)	25	9	1.43	+	6.29	0.01
positive regulation of cell adhesion (GO:0045785)	28	10	1.6	+	6.24	0.00326
mitotic nuclear division (GO:0140014)	44	15	2.52	+	5.96	1.79e-05
mitotic cell cycle phase transition (GO:0044772)	37	12	2.12	+	5.67	0.001
cell cycle phase transition (GO:0044770)	37	12	2.12	+	5.67	0.001
nuclear chromosome segregation (GO:0098813)	62	18	3.55	+	5.08	1.13e-05
mitotic spindle organization (GO:0007052)	35	10	2	+	5	0.0316
mitotic cell cycle (GO:0000278)	199	56	11.38	+	4.92	7.34e-21
chromosome segregation (GO:0007059)	97	27	5.55	+	4.87	5.8e-09
regulation of protein serine/threonine kinase activity (GO:0071900)	54	15	3.09	+	4.86	0.000392
DNA replication (GO:0006260)	70	19	4	+	4.75	1.48e-05
regulation of cell adhesion (GO:0030155)	60	16	3.43	+	4.66	0.00029
mitotic cell cycle process (GO:1903047)	154	41	8.81	+	4.65	8.23e-14
DNA-templated DNA replication (GO:0006261)	61	16	3.49	+	4.59	0.000372
regulation of mitotic cell cycle phase transition (GO:1901990)	63	16	3.6	+	4.44	0.000603
spindle organization (GO:0007051)	56	13	3.2	+	4.06	0.022
nuclear division (GO:0000280)	93	21	5.32	+	3.95	8.53e-05
regulation of mitotic cell cycle (GO:0007346)	99	22	5.66	+	3.89	5.6e-05
extracellular matrix organization (GO:0030198)	125	27	7.15	+	3.78	3.06e-06
external encapsulating structure organization (GO:0045229)	125	27	7.15	+	3.78	3.06e-06
regulation of cell cycle phase transition (GO:1901987)	89	19	5.09	+	3.73	0.000934
extracellular structure organization (GO:0043062)	127	27	7.26	+	3.72	4.43e-06
organelle fission (GO:0048285)	107	22	6.12	+	3.59	0.000245
cell cycle process (GO:0022402)	294	59	16.82	+	3.51	3.06e-14
regulation of cell cycle (GO:0051726)	197	37	11.27	+	3.28	2.36e-07
regulation of cell cycle process (GO:0010564)	136	25	7.78	+	3.21	0.000351
cell cycle (GO:0007049)	386	68	22.08	+	3.08	1.35e-13
chromosome organization (GO:0051276)	138	23	7.89	+	2.91	0.00621
regulation of protein phosphorylation (GO:0001932)	150	23	8.58	+	2.68	0.0258
actin cytoskeleton organization (GO:0030036)	257	37	14.7	+	2.52	0.000383
cell migration (GO:0016477)	246	34	14.07	+	2.42	0.00386
actin filament-based process (GO:0030029)	269	37	15.39	+	2.4	0.00142
regulation of organelle organization (GO:0033043)	256	33	14.64	+	2.25	0.027
regulation of protein metabolic process (GO:0051246)	394	50	22.54	+	2.22	0.00023
regulation of catalytic activity (GO:0050790)	400	50	22.88	+	2.19	0.000335
cell motility (GO:0048870)	301	37	17.22	+	2.15	0.0235
regulation of cellular component organization (GO:0051128)	372	43	21.28	+	2.02	0.0228
regulation of molecular function (GO:0065009)	515	59	29.46	+	2	0.000671
cytoskeleton organization (GO:0007010)	588	66	33.63	+	1.96	0.000322
cell surface receptor signaling pathway (GO:0007166)	668	74	38.21	+	1.94	0.000108
negative regulation of biological process (GO:0048519)	1109	105	63.43	+	1.66	0.000649
positive regulation of cellular process (GO:0048522)	1180	111	67.49	+	1.64	0.000361
negative regulation of cellular process (GO:0048523)	994	92	56.86	+	1.62	0.00846
positive regulation of biological process (GO:0048518)	1383	128	79.11	+	1.62	0.000103
cellular component organization (GO:0016043)	2220	197	126.98	+	1.55	3.77e-07
cellular component organization or biogenesis (GO:0071840)	2337	201	133.67	+	1.5	4.16e-06
organelle organization (GO:0006996)	1330	113	76.07	+	1.49	0.0424
regulation of cellular process (GO:0050794)	5475	417	313.17	+	1.33	2.14e-08
regulation of biological process (GO:0050789)	5834	440	333.7	+	1.32	1.77e-08
biological regulation (GO:0065007)	6133	453	350.8	+	1.29	1.74e-07
cellular process (GO:0009987)	8782	578	502.32	+	1.15	0.0144
biological_process (GO:0008150)	13046	846	746.22	+	1.13	3.86e-06
Unclassified (UNCLASSIFIED)	8790	403	502.78	-	0.8	0
system process (GO:0003008)	658	14	37.64	-	0.37	0.0141
nervous system process (GO:0050877)	574	3	32.83	-	0.09	3.1e-08

[truncated: 2 more sheets: 72hr Male Mol. Function, 72hr Male Cell Component]
