# Supplementary material for: Sex differences in the physiological response to acute anterior cruciate ligament overuse
Source: J Physiol. 2025 Oct 29;604(1):297–316. doi: 10.1113/JP289078 (PMC12783977; doi:10.1113/JP289078)
Supplement: Supplementary file 4 — Supplemental File 3 [file TJP-604-297-s003.xlsx]

## Sheet: 24hr Post-Injury
Female Enrichment						Male Enrichment
Reactome	Direction	FDR	# of Genes	Log2 Fold Change		Reactome	Direction	FDR	# of Genes	Log2 Fold Change
Interleukin-10 signaling	Up	0.000526316	22	4.77604		Interleukin-10 signaling	Up	0.000526316	13	5.92824
GRB2 events in EGFR signaling	Up	0.000526316	3	3.52939		GRB2 events in EGFR signaling	Up	0.000526316	3	4.07214
SHC1 events in EGFR signaling	Up	0.000526316	3	3.52939		SHC1 events in EGFR signaling	Up	0.000526316	3	4.07214
EGFR downregulation	Up	0.000526316	4	2.02457		GAB1 signalosome	Up	0.000526316	5	2.43088
Estrogen-dependent nuclear events downstream of ESR-membrane signaling	Up	0.000526316	6	1.77132		NFE2L2 regulating tumorigenic genes	Up	0.000526316	4	2.03546
GAB1 signalosome	Up	0.000526316	5	1.67135	Shared	Estrogen-dependent nuclear events downstream of ESR-membrane signaling	Up	0.000526316	8	1.91768
NFE2L2 regulating tumorigenic genes	Up	0.000526316	3	1.44955		Cargo recognition for clathrin-mediated endocytosis	Up	0.000526316	16	1.7664
Signaling by EGFR	Up	0.000526316	10	1.26581		EGFR downregulation	Up	0.000526316	9	1.441
Cargo recognition for clathrin-mediated endocytosis	Up	0.000526316	10	1.09002		Signaling by EGFR	Up	0.000526316	14	1.43913
GPCR downstream signalling	Up	0.000526316	79	0.801999		Clathrin-mediated endocytosis	Up	0.000526316	24	1.40081
Clathrin-mediated endocytosis	Up	0.000526316	15	0.67477		GPCR downstream signalling	Up	0.000526316	70	0.961521
Platelet degranulation	Down	0.000526316	41	-0.00686923		Platelet degranulation	Up	0.000526316	40	0.239094
Response to elevated platelet cytosolic Ca2+	Down	0.000526316	41	-0.00686923		Response to elevated platelet cytosolic Ca2+	Up	0.000526316	41	0.218183
Resolution of D-Loop Structures	Up	0.000526316	4	6.12842		EGFR interacts with phospholipase C-gamma	Up	0.000526316	3	4.07214
Resolution of D-loop Structures through Holliday Junction Intermediates	Up	0.000526316	4	6.12842		Cargo concentration in the ER	Up	0.000526316	3	5.17894
Resolution of D-loop Structures through Synthesis-Dependent Strand Annealing (SDSA)	Up	0.000526316	3	6.02229		COPII-mediated vesicle transport	Up	0.000526316	6	3.06414
Extrinsic Pathway of Fibrin Clot Formation	Up	0.000526316	3	5.25291		Transcriptional Regulation by E2F6	Up	0.000526316	7	3.0204
Gamma-carboxylation of protein precursors	Up	0.000526316	3	3.85856		RHO GTPases activate IQGAPs	Up	0.000526316	9	2.93622
Transport of gamma-carboxylated protein precursors from the endoplasmic reticulum to the Golgi apparatus	Up	0.000526316	3	3.85856		Striated Muscle Contraction	Up	0.000526316	9	2.50318
Removal of aminoterminal propeptides from gamma-carboxylated proteins	Up	0.000526316	3	3.85856		Reproduction	Up	0.000526316	18	2.49192
Gamma-carboxylation, transport, and amino-terminal cleavage of proteins	Up	0.000526316	3	3.85856		Nuclear Envelope (NE) Reassembly	Up	0.000526316	21	2.47148
Homologous DNA Pairing and Strand Exchange	Up	0.000526316	8	3.7318		The role of GTSE1 in G2/M progression after G2 checkpoint	Up	0.000526316	21	2.27781
Presynaptic phase of homologous DNA pairing and strand exchange	Up	0.000526316	8	3.7318		Signaling by Interleukins	Up	0.000526316	101	2.10702
TP53 regulates transcription of additional cell cycle genes whose exact role in the p53 pathway remain uncertain	Up	0.000526316	2	3.70575		Neutrophil degranulation	Up	0.000526316	126	2.08981
HDR through Single Strand Annealing (SSA)	Up	0.000526316	7	3.4698		Apoptotic cleavage of cellular proteins	Up	0.000526316	6	1.92492
G2/M DNA damage checkpoint	Up	0.000526316	13	3.32525		MHC class II antigen presentation	Up	0.000526316	25	1.89756
DAP12 interactions	Up	0.000526316	6	2.60025		RAC2 GTPase cycle	Up	0.000526316	15	1.88254
Gap junction assembly	Up	0.000526316	11	2.4286		Cytokine Signaling in Immune system	Up	0.000526316	154	1.84634
Mismatch repair (MMR) directed by MSH2:MSH3 (MutSbeta)	Up	0.000526316	7	2.34719		Pre-NOTCH Transcription and Translation	Up	0.000526316	11	1.81772
Regulation of endogenous retroelements by Piwi-interacting RNAs (piRNAs)	Up	0.000526316	3	2.12303		SCF(Skp2)-mediated degradation of p27/p21	Up	0.000526316	14	1.76796
Gamma carboxylation, hypusinylation, hydroxylation, and arylsulfatase activation	Up	0.000526316	7	2.06557		Signaling by Rho GTPases, Miro GTPases and RHOBTB3	Up	0.000526316	149	1.7661
Class A/1 (Rhodopsin-like receptors)	Up	0.000526316	44	1.98751		Signaling by Rho GTPases	Up	0.000526316	146	1.75809
Drug-mediated inhibition of CDK4/CDK6 activity	Up	0.000526316	3	1.57517		Specification of primordial germ cells	Up	0.000526316	3	1.74142
Regulation of endogenous retroelements	Up	0.000526316	4	1.34337		Sema3A PAK dependent Axon repulsion	Up	0.000526316	4	1.73611
Mechanical load activates signaling by PIEZO1 and integrins in osteocytes	Up	0.000526316	3	1.29056		Immune System	Up	0.000526316	366	1.73017
Hemostasis	Up	0.000526316	138	0.872072		The role of Nef in HIV-1 replication and disease pathogenesis	Up	0.000526316	3	1.72666
Signaling by MET	Up	0.000526316	14	0.481708		Innate Immune System	Up	0.000526316	204	1.71696
Deadenylation of mRNA	Up	0.000526316	4	0.408398		Gene Silencing by RNA	Up	0.000526316	14	1.65976
Z-decay: degradation of maternal mRNAs by zygotically expressed factors	Up	0.000526316	4	0.408398		Antiviral mechanism by IFN-stimulated genes	Up	0.000526316	35	1.65211
HSP90 chaperone cycle for steroid hormone receptors (SHR) in the presence of ligand	Up	0.000526316	15	0.40431		Regulation of IFNG signaling	Up	0.000526316	3	1.64955
COPI-mediated anterograde transport	Up	0.000526316	15	0.364179		Pre-NOTCH Expression and Processing	Up	0.000526316	15	1.63379
Glutamate and glutamine metabolism	Up	0.000526316	3	0.218326		Regulation of actin dynamics for phagocytic cup formation	Up	0.000526316	19	1.61657
Post-translational protein phosphorylation	Down	0.000526316	30	-0.0174092		Fcgamma receptor (FCGR) dependent phagocytosis	Up	0.000526316	25	1.58977
Regulation of Insulin-like Growth Factor (IGF) transport and uptake by Insulin-like Growth Factor Binding Proteins (IGFBPs)	Down	0.000526316	33	-0.29106		Activation of NOXA and translocation to mitochondria	Up	0.000526316	3	1.58944
Glyoxylate metabolism and glycine degradation	Down	0.000526316	6	-0.302257		Activation of PUMA and translocation to mitochondria	Up	0.000526316	3	1.58944
Stimuli-sensing channels	Down	0.000526316	8	-0.47693		Synthesis of active ubiquitin: roles of E1 and E2 enzymes	Up	0.000526316	7	1.57841
RND3 GTPase cycle	Down	0.000526316	6	-0.750485		RHOV GTPase cycle	Up	0.000526316	7	1.56212
Adherens junctions interactions	Down	0.000526316	10	-0.811432		Cyclin D associated events in G1	Up	0.000526316	14	1.55403
Ion channel transport	Down	0.000526316	20	-1.18353		G1 Phase	Up	0.000526316	14	1.55403
Formation of the dystrophin-glycoprotein complex (DGC)	Down	0.000526316	8	-1.24627		Interconversion of nucleotide di- and triphosphates	Up	0.000526316	17	1.50152
Type I hemidesmosome assembly	Down	0.000526316	3	-1.74883		RAC3 GTPase cycle	Up	0.000526316	17	1.4935
Glycine degradation	Down	0.000526316	3	-1.74926		Gene and protein expression by JAK-STAT signaling after Interleukin-12 stimulation	Up	0.000526316	13	1.46315
Regulation of commissural axon pathfinding by SLIT and ROBO	Down	0.000526316	3	-3.02149		Interleukin-12 signaling	Up	0.000526316	13	1.46315
Keratinization	Down	0.000526316	6	-3.14508		Interferon Signaling	Up	0.000526316	48	1.44238
Formation of the cornified envelope	Down	0.000526316	6	-3.14508		MITF-M-regulated melanocyte development	Up	0.000526316	35	1.42396
						RUNX1 regulates transcription of genes involved in differentiation of HSCs	Up	0.000526316	17	1.39394
						Nuclear events mediated by NFE2L2	Up	0.000526316	26	1.38924
						SUMOylation of RNA binding proteins	Up	0.000526316	6	1.36329
						RHO GTPases Activate WASPs and WAVEs	Up	0.000526316	10	1.36073
						KEAP1-NFE2L2 pathway	Up	0.000526316	31	1.34161
						Regulation of Glucokinase by Glucokinase Regulatory Protein	Up	0.000526316	5	1.33882
						SUMOylation of SUMOylation proteins	Up	0.000526316	5	1.33882
						Programmed Cell Death	Up	0.000526316	35	1.32442
						Extra-nuclear estrogen signaling	Up	0.000526316	16	1.3124
						Interleukin-12 family signaling	Up	0.000526316	15	1.30773
						Antigen processing-Cross presentation	Up	0.000526316	24	1.30027
						IKK complex recruitment mediated by RIP1	Up	0.000526316	5	1.28137
						tRNA processing in the nucleus	Up	0.000526316	8	1.27411
						SUMOylation of ubiquitinylation proteins	Up	0.000526316	6	1.25027
						ESR-mediated signaling	Up	0.000526316	33	1.21537
						snRNP Assembly	Up	0.000526316	12	1.20854
						Metabolism of non-coding RNA	Up	0.000526316	12	1.20854
						Signaling by NOTCH	Up	0.000526316	33	1.16605
						Transport of Mature mRNA derived from an Intron-Containing Transcript	Up	0.000526316	13	1.14431
						Transport of Mature Transcript to Cytoplasm	Up	0.000526316	15	1.12742
						Signal amplification	Up	0.000526316	3	1.12018
						ADP signalling through P2Y purinoceptor 1	Up	0.000526316	3	1.12018
						Cellular responses to stimuli	Up	0.000526316	172	1.09198
						mRNA 3'-end processing	Up	0.000526316	10	1.08299
						Processing of Capped Intronless Pre-mRNA	Up	0.000526316	7	1.06377
						MAPK family signaling cascades	Up	0.000526316	50	1.04279
						RNA Polymerase II Transcription Termination	Up	0.000526316	15	1.04189
						Signal Transduction	Up	0.000526316	442	1.03775
						Translocation of SLC2A4 (GLUT4) to the plasma membrane	Up	0.000526316	17	1.02892
						APC/C:Cdc20 mediated degradation of Securin	Up	0.000526316	14	1.02371
						TRAF6-mediated induction of TAK1 complex within TLR4 complex	Up	0.000526316	3	1.01916
						IRAK2 mediated activation of TAK1 complex upon TLR7/8 or 9 stimulation	Up	0.000526316	3	1.01916
						Cell-Cell communication	Up	0.000526316	35	1.00805
						SUMOylation of chromatin organization proteins	Up	0.000526316	7	0.985429
						Regulation of signaling by CBL	Up	0.000526316	6	0.958865
						Cellular response to chemical stress	Up	0.000526316	43	0.940452
						RHO GTPase cycle	Up	0.000526316	79	0.788294
						G beta:gamma signalling through CDC42	Up	0.000526316	3	0.782504
						Semaphorin interactions	Up	0.000526316	14	0.760402
						VEGFA-VEGFR2 Pathway	Up	0.000526316	21	0.733551
						Signaling by TGFBR3	Up	0.000526316	15	0.675755
						Signaling by VEGF	Up	0.000526316	24	0.603217
						Regulation of cytoskeletal remodeling and cell spreading by IPP complex components	Up	0.000526316	3	0.597919
						PI5P, PP2A and IER3 Regulate PI3K/AKT Signaling	Up	0.000526316	19	0.579052
						Negative regulation of the PI3K/AKT network	Up	0.000526316	20	0.533621
						Signaling by Nuclear Receptors	Up	0.000526316	50	0.532903
						TGFBR3 PTM regulation	Up	0.000526316	4	0.526786
						Response of EIF2AK1 (HRI) to heme deficiency	Up	0.000526316	4	0.484624
						Platelet activation, signaling and aggregation	Up	0.000526316	65	0.438681
						PIP3 activates AKT signaling	Up	0.000526316	41	0.384111
						RHOBTB2 GTPase cycle	Up	0.000526316	7	0.311654
						Intracellular signaling by second messengers	Up	0.000526316	47	0.292644
						Regulation of MITF-M-dependent genes involved in pigmentation	Down	0.000526316	8	-0.427684
						Transcriptional regulation of testis differentiation	Down	0.000526316	3	-0.9125
						Insulin processing	Down	0.000526316	4	-1.76557

## Sheet: 72hr Post-Injury
Female Enrichment						Male Enrichment
Reactome	Direction	FDR	# of Genes	Log2 Fold Change		Reactome	Direction	FDR	# of Genes	Log2 Fold Change
Inhibition of the proteolytic activity of APC/C required for the onset of anaphase by mitotic spindle checkpoint components	Up	0.000526316	4	3.64558		Inhibition of the proteolytic activity of APC/C required for the onset of anaphase by mitotic spindle checkpoint components	Up	0.000526316	6	3.05705
Inactivation of APC/C via direct inhibition of the APC/C complex	Up	0.000526316	4	3.64558	Shared	Inactivation of APC/C via direct inhibition of the APC/C complex	Up	0.000526316	6	3.05705
Sensory Perception	Down	0.000526316	11	-0.111739		Sensory Perception	Down	0.000526316	11	-0.504441
Interleukin-10 signaling	Up	0.000526316	6	5.54063		Golgi Cisternae Pericentriolar Stack Reorganization	Up	0.000526316	4	7.0146
Regulated Necrosis	Up	0.000526316	4	2.43889		Activation of NIMA Kinases NEK9, NEK6, NEK7	Up	0.000526316	4	7.0146
CLEC7A/inflammasome pathway	Up	0.000526316	3	2.34787		Resolution of D-loop Structures through Synthesis-Dependent Strand Annealing (SDSA)	Up	0.000526316	4	6.42117
Class A/1 (Rhodopsin-like receptors)	Up	0.000526316	24	2.29489		Cyclin A/B1/B2 associated events during G2/M transition	Up	0.000526316	8	5.95135
Cellular response to heat stress	Up	0.000526316	3	1.92547		Condensation of Prometaphase Chromosomes	Up	0.000526316	8	5.09354
HSF1-dependent transactivation	Up	0.000526316	3	1.92547		Deposition of new CENPA-containing nucleosomes at the centromere	Up	0.000526316	13	4.49939
CLEC7A (Dectin-1) signaling	Up	0.000526316	8	1.9176		Nucleosome assembly	Up	0.000526316	13	4.49939
GPCR ligand binding	Up	0.000526316	30	1.85227		Amplification of signal from the kinetochores	Up	0.000526316	29	4.48804
CDC42 GTPase cycle	Up	0.000526316	10	0.970213		Amplification of signal from unattached kinetochores via a MAD2 inhibitory signal	Up	0.000526316	29	4.48804
RHOA GTPase cycle	Up	0.000526316	12	0.790661		Mitotic Spindle Checkpoint	Up	0.000526316	33	4.24222
Signal Transduction	Up	0.000526316	198	0.760929		Resolution of Sister Chromatid Cohesion	Up	0.000526316	38	4.23116
Signaling by TGFB family members	Up	0.000526316	19	0.227834		Cell Cycle Checkpoints	Up	0.000526316	60	4.23081
Regulation of TNFR1 signaling	Up	0.000526316	4	0.143849		APC/C:Cdc20 mediated degradation of Cyclin B	Up	0.000526316	7	4.07804
TNF signaling	Up	0.000526316	4	0.143849		Mitotic Prometaphase	Up	0.000526316	49	4.04596
Elastic fibre formation	Down	0.000526316	12	-0.162454		EML4 and NUDC in mitotic spindle formation	Up	0.000526316	34	4.04155
Molecules associated with elastic fibres	Down	0.000526316	11	-0.296684		G2/M Checkpoints	Up	0.000526316	24	4.03106
Adipogenesis	Down	0.000526316	7	-0.434445		Nuclear Pore Complex (NPC) Disassembly	Up	0.000526316	6	3.97151
Gene and protein expression by JAK-STAT signaling after Interleukin-12 stimulation	Down	0.000526316	6	-0.514815		Initiation of Nuclear Envelope (NE) Reformation	Up	0.000526316	7	3.91423
Interleukin-12 signaling	Down	0.000526316	6	-0.514815		Nuclear Envelope Breakdown	Up	0.000526316	10	3.86441
Mitochondrial protein degradation	Down	0.000526316	5	-1.18961		RHO GTPases Activate Formins	Up	0.000526316	38	3.79545
FOXO-mediated transcription	Down	0.000526316	12	-1.90409		Separation of Sister Chromatids	Up	0.000526316	41	3.67801
						Mitotic Anaphase	Up	0.000526316	51	3.59293
						Mitotic Metaphase and Anaphase	Up	0.000526316	52	3.57891
						Metalloprotease DUBs	Up	0.000526316	6	3.54894
						Chromosome Maintenance	Up	0.000526316	24	3.52837
						M Phase	Up	0.000526316	72	3.49734
						Activation of ATR in response to replication stress	Up	0.000526316	13	3.4485
						The role of GTSE1 in G2/M progression after G2 checkpoint	Up	0.000526316	11	3.35401
						RHO GTPase Effectors	Up	0.000526316	57	3.16359
						SUMOylation of DNA replication proteins	Up	0.000526316	10	2.9084
						SUMOylation of DNA damage response and repair proteins	Up	0.000526316	4	2.70933
						Signaling by Rho GTPases, Miro GTPases and RHOBTB3	Up	0.000526316	93	2.51243
						Transcriptional Regulation by TP53	Up	0.000526316	45	2.49084
						Nuclear Envelope (NE) Reassembly	Up	0.000526316	17	2.46955
						APC/C:Cdc20 mediated degradation of Securin	Up	0.000526316	7	2.08276
						SUMO E3 ligases SUMOylate target proteins	Up	0.000526316	20	1.43036
						SUMOylation	Up	0.000526316	21	1.40285
						Unfolded Protein Response (UPR)	Up	0.000526316	6	1.15835
						mRNA Splicing - Major Pathway	Up	0.000526316	13	0.86982
						mRNA Splicing	Up	0.000526316	13	0.86982
						Amyloid fiber formation	Down	0.000526316	11	-0.0789492
						RHOH GTPase cycle	Down	0.000526316	4	-0.149939
						Neuronal System	Down	0.000526316	20	-0.492572
						Non-integrin membrane-ECM interactions	Down	0.000526316	15	-0.507134
						Sensory processing of sound by inner hair cells of the cochlea	Down	0.000526316	8	-0.937974
						Signaling by Retinoic Acid	Down	0.000526316	4	-0.980102
						Formation of the dystrophin-glycoprotein complex (DGC)	Down	0.000526316	7	-0.997408
						Potassium Channels	Down	0.000526316	4	-1.08386
						Sensory processing of sound	Down	0.000526316	9	-1.13618
						Sensory processing of sound by outer hair cells of the cochlea	Down	0.000526316	7	-1.42801
						Biological oxidations	Down	0.000526316	10	-3.35544
						Phase I - Functionalization of compounds	Down	0.000526316	6	-5.47492
